# Supplementary material for: Chinese gut microbiota and its associations with staple food type, ethnicity, and urbanization
Source: NPJ Biofilms Microbiomes. 2021 Sep 6;7:71. doi: 10.1038/s41522-021-00245-0 (PMC8421333; doi:10.1038/s41522-021-00245-0)
Supplement: Supplementary file 2 — Supplementary Data 1 [file 41522_2021_245_MOESM2_ESM.xlsx]

## Sheet: Supplementary Data 1
Supplementary Data 1. Demographic information and environmental factors of samples in this study.
SampleID	Demographic Information					Dietary Information		Lifestyle				Urbanization			Geographic Information						Sampling Month
	Age (year)	Gender	Ethnicity	BMI Zscore (for age < 18)	BMI (for age ≥ 18)	Staple Food Type	Intake of Lactic Acid Bacteria (LAB)	Defecate Frequency (day)	Sleep Quality	Smoking	Alcohol intake	Urban/Rural/Pastoral Residence	Population Density (nr./km2)	GDP (100 million RMB)	Sampling Site	Province	Geographical Zone	Altitude	Latitude	Longitude
1M1C1	26	Female	Tibetan	NA	NA	NA	NA	NA	NA	NA	NA	Rural	17.8637	422	X.Z	X1	IV2	3664	29.6693	91.3497	June
1M1C10	NA	NA	Tibetan	NA	NA	NA	NA	NA	NA	NA	NA	Rural	17.8637	422	X.Z	X1	IV2	3664	29.6693	91.3497	June
1M1C12	41	Male	Tibetan	NA	NA	NA	NA	NA	NA	NA	NA	Rural	17.8637	422	X.Z	X1	IV2	3664	29.6693	91.3497	June
1M1C13	21	Male	Tibetan	NA	NA	NA	NA	NA	NA	NA	NA	Rural	17.8637	422	X.Z	X1	IV2	3664	29.6693	91.3497	June
1M1C14	NA	NA	Tibetan	NA	NA	NA	NA	NA	NA	NA	NA	Rural	17.8637	422	X.Z	X1	IV2	3664	29.6693	91.3497	June
1M1C17	23	Male	Tibetan	NA	NA	NA	NA	NA	NA	NA	NA	Rural	17.8637	422	X.Z	X1	IV2	3664	29.6693	91.3497	June
1M1C2	26	Male	Tibetan	NA	NA	NA	NA	NA	NA	NA	NA	Rural	17.8637	422	X.Z	X1	IV2	3664	29.6693	91.3497	June
1M1C3	24	Female	Tibetan	NA	NA	NA	NA	NA	NA	NA	NA	Rural	17.8637	422	X.Z	X1	IV2	3664	29.6693	91.3497	June
1M1C4	32	Male	Tibetan	NA	NA	NA	NA	NA	NA	NA	NA	Rural	17.8637	422	X.Z	X1	IV2	3664	29.6693	91.3497	June
1M1C5	32	Female	Tibetan	NA	NA	NA	NA	NA	NA	NA	NA	Rural	17.8637	422	X.Z	X1	IV2	3664	29.6693	91.3497	June
1M1C6	30	Female	Tibetan	NA	NA	NA	NA	NA	NA	NA	NA	Rural	17.8637	422	X.Z	X1	IV2	3664	29.6693	91.3497	June
1M1C7	33	Female	Tibetan	NA	NA	NA	NA	NA	NA	NA	NA	Rural	17.8637	422	X.Z	X1	IV2	3664	29.6693	91.3497	June
1M1C8	NA	Male	Tibetan	NA	NA	NA	NA	NA	NA	NA	NA	Rural	17.8637	422	X.Z	X1	IV2	3664	29.6693	91.3497	June
1M1C9	NA	Male	Tibetan	NA	NA	NA	NA	NA	NA	NA	NA	Rural	17.8637	422	X.Z	X1	IV2	3664	29.6693	91.3497	June
1M1DZ01	NA	NA	Tibetan	NA	NA	NA	NA	NA	NA	NA	NA	Rural	17.8637	422	X.Z	X1	IV2	3664	29.6693	91.3497	June
1M1DZ04	NA	NA	Tibetan	NA	NA	NA	NA	NA	NA	NA	NA	Rural	17.8637	422	X.Z	X1	IV2	3664	29.6693	91.3497	June
1M1DZ06	NA	NA	Tibetan	NA	NA	NA	NA	NA	NA	NA	NA	Rural	17.8637	422	X.Z	X1	IV2	3664	29.6693	91.3497	June
1M1DZ07	NA	NA	Tibetan	NA	NA	NA	NA	NA	NA	NA	NA	Rural	17.8637	422	X.Z	X1	IV2	3664	29.6693	91.3497	June
1M1DZ08	NA	NA	Tibetan	NA	NA	NA	NA	NA	NA	NA	NA	Rural	17.8637	422	X.Z	X1	IV2	3664	29.6693	91.3497	June
FAZ01	24	NA	Han	NA	20.96	NA	Yes	NA	Good	NO	NA	Rural	750.18	421.2	A.Z	A	II3	37	33.6936	115.766	July
FAZ02	80	Female	Han	NA	NA	NA	NA	NA	Good	NO	NA	Rural	750.18	421.2	A.Z	A	II3	37	33.6936	115.766	July
FAZ03	48	Female	Han	NA	NA	NA	NA	NA	Good	NO	NA	Rural	750.18	421.2	A.Z	A	II3	37	33.6936	115.766	July
FAZ04	88	Female	Han	NA	NA	NA	Yes	NA	Good	NO	NA	Rural	750.18	421.2	A.Z	A	II3	37	33.6936	115.766	July
FAZ05	53	Female	Han	NA	NA	NA	NA	NA	Good	NO	NA	Rural	750.18	421.2	A.Z	A	II3	37	33.6936	115.766	July
FAZ06	53	Male	Han	NA	NA	NA	Yes	NA	Good	NO	NA	Rural	750.18	421.2	A.Z	A	II3	37	33.6936	115.766	July
FAZ07	76	Female	Han	NA	22.22	NA	Yes	NA	Good	NO	NA	Rural	750.18	421.2	A.Z	A	II3	37	33.6936	115.766	July
FAZ08	56	Female	Han	NA	NA	NA	Yes	NA	Good	NO	NA	Rural	750.18	421.2	A.Z	A	II3	37	33.6936	115.766	July
FAZ10	88	Male	Han	NA	NA	NA	NA	NA	Good	NO	NA	Rural	750.18	421.2	A.Z	A	II3	37	33.6936	115.766	July
FAZ11	87	Female	Han	NA	NA	NA	NA	NA	Good	NO	NA	Rural	750.18	421.2	A.Z	A	II3	37	33.6936	115.766	July
FAZ12	77	Female	Han	NA	NA	NA	NA	NA	Good	NO	NA	Rural	750.18	421.2	A.Z	A	II3	37	33.6936	115.766	July
FAZ14	31	Male	Han	NA	23.53	NA	NA	NA	Good	NO	NA	Rural	750.18	421.2	A.Z	A	II3	37	33.6936	115.766	July
FAZ15	54	Male	Han	NA	NA	NA	NA	NA	Good	NO	NA	Rural	750.18	421.2	A.Z	A	II3	37	33.6936	115.766	July
FAZ17	75	Female	Han	NA	NA	NA	NA	NA	Good	NO	NA	Rural	750.18	421.2	A.Z	A	II3	37	33.6936	115.766	July
FAZ18	63	Female	Han	NA	NA	NA	Yes	NA	Good	NO	NA	Rural	750.18	421.2	A.Z	A	II3	37	33.6936	115.766	July
FAZ19	71	Male	Han	NA	NA	NA	Yes	NA	Good	NO	NA	Rural	750.18	421.2	A.Z	A	II3	37	33.6936	115.766	July
FAZ20	26	Male	Han	NA	NA	NA	Yes	NA	Good	NO	NA	Rural	750.18	421.2	A.Z	A	II3	37	33.6936	115.766	July
FAZ21	57	Female	Han	NA	NA	NA	Yes	NA	Good	NO	NA	Rural	750.18	421.2	A.Z	A	II3	37	33.6936	115.766	July
FAZ23	88	Female	Han	NA	NA	NA	Yes	NA	Good	NO	NA	Rural	750.18	421.2	A.Z	A	II3	37	33.6936	115.766	July
FAZ24	61	Male	Han	NA	NA	NA	Yes	NA	Good	NO	NA	Rural	750.18	421.2	A.Z	A	II3	37	33.6936	115.766	July
FAZ26	40	Male	Han	NA	NA	NA	NA	NA	OK	NO	NA	Rural	750.18	421.2	A.Z	A	II3	37	33.6936	115.766	July
FAZ27	4	Female	Han	NA	NA	NA	Yes	NA	Good	NO	NA	Rural	750.18	421.2	A.Z	A	II3	37	33.6936	115.766	July
FAZ28	48	Male	Han	NA	NA	NA	Yes	NA	Good	NO	NA	Rural	750.18	421.2	A.Z	A	II3	37	33.6936	115.766	July
FAZ29	38	Female	Han	NA	NA	NA	NA	NA	Good	NO	NA	Rural	750.18	421.2	A.Z	A	II3	37	33.6936	115.766	July
FAZ30	78	Female	Han	NA	NA	NA	Yes	NA	Good	NO	NA	Rural	750.18	421.2	A.Z	A	II3	37	33.6936	115.766	July
FAZ31	52	Female	Han	NA	NA	NA	Yes	NA	Good	NO	NA	Rural	750.18	421.2	A.Z	A	II3	37	33.6936	115.766	July
FAZ33	46	Female	Han	NA	NA	NA	Yes	NA	Good	NO	NA	Rural	750.18	421.2	A.Z	A	II3	37	33.6936	115.766	July
FAZ34	52	Male	Han	NA	26.12	NA	Yes	NA	Good	NO	NA	Rural	750.18	421.2	A.Z	A	II3	37	33.6936	115.766	July
FAZ35	55	Female	Han	NA	24.03	NA	Yes	NA	Good	NO	NA	Rural	750.18	421.2	A.Z	A	II3	37	33.6936	115.766	July
FAZ36	26	Male	Han	NA	NA	NA	Yes	NA	Good	NO	NA	Rural	750.18	421.2	A.Z	A	II3	37	33.6936	115.766	July
FAZ37	66	Female	Han	NA	NA	NA	Yes	NA	Good	NO	NA	Rural	750.18	421.2	A.Z	A	II3	37	33.6936	115.766	July
FAZ38	26	Female	Han	NA	NA	NA	Yes	NA	Good	NO	NA	Rural	750.18	421.2	A.Z	A	II3	37	33.6936	115.766	July
FAZ40	5	Female	Han	NA	NA	NA	Yes	NA	Good	NO	NA	Rural	750.18	421.2	A.Z	A	II3	37	33.6936	115.766	July
FAZ41	62	Male	Han	NA	NA	NA	Yes	NA	Good	NO	NA	Rural	750.18	421.2	A.Z	A	II3	37	33.6936	115.766	July
FAZ42	41	Female	Han	NA	NA	NA	Yes	NA	Good	NO	NA	Rural	750.18	421.2	A.Z	A	II3	37	33.6936	115.766	July
FAZ44	81	Male	Han	NA	NA	NA	Yes	NA	Good	NO	NA	Rural	750.18	421.2	A.Z	A	II3	37	33.6936	115.766	July
FAZ45	6	Female	Han	NA	NA	NA	NA	NA	NA	NA	NA	Rural	750.18	421.2	A.Z	A	II3	37	33.6936	115.766	July
FAZ48	53	Female	Han	NA	15.42	NA	NA	NA	Good	NO	NA	Rural	750.18	421.2	A.Z	A	II3	37	33.6936	115.766	July
FAZ49	51	Male	Han	NA	NA	NA	Yes	NA	Good	NO	NA	Rural	750.18	421.2	A.Z	A	II3	37	33.6936	115.766	July
FAZ51	36	Female	Han	NA	23.44	NA	Yes	NA	Good	NO	NA	Rural	750.18	421.2	A.Z	A	II3	37	33.6936	115.766	July
FAZ53	54	Male	Han	NA	NA	NA	Yes	NA	Good	NO	NA	Rural	750.18	421.2	A.Z	A	II3	37	33.6936	115.766	July
FAZ56	27	Female	Han	NA	NA	NA	Yes	NA	Good	NO	NA	Rural	750.18	421.2	A.Z	A	II3	37	33.6936	115.766	July
FAZ57	11	Male	Han	NA	NA	NA	Yes	NA	Good	NO	NA	Rural	750.18	421.2	A.Z	A	II3	37	33.6936	115.766	July
FAZ58	66	Female	Han	NA	19.68	NA	Yes	NA	Good	NO	NA	Rural	750.18	421.2	A.Z	A	II3	37	33.6936	115.766	July
FAZ59	9	Male	Han	NA	NA	NA	Yes	NA	Good	NO	NA	Rural	750.18	421.2	A.Z	A	II3	37	33.6936	115.766	July
FAZ60	31	Male	Han	NA	NA	NA	Yes	NA	Good	NO	NA	Rural	750.18	421.2	A.Z	A	II3	37	33.6936	115.766	July
FAZ61	32	Female	Han	NA	NA	NA	Yes	NA	Good	NO	NA	Rural	750.18	421.2	A.Z	A	II3	37	33.6936	115.766	July
FAH01	78	Male	Han	NA	NA	NA	NA	NA	NA	NA	NA	Urban	4958.68	582.7	A.H	A	II3	15	31.3407	118.385	September
FAH02	80	Female	Han	NA	NA	NA	NA	NA	Good	NO	NA	Urban	4958.68	582.7	A.H	A	II3	15	31.3407	118.385	September
FAH03	48	Female	Han	NA	NA	NA	NA	NA	Good	NO	NA	Urban	4958.68	582.7	A.H	A	II3	15	31.3407	118.385	September
FAH04	88	Female	Han	NA	NA	NA	Yes	NA	Good	NO	NA	Urban	4958.68	582.7	A.H	A	II3	15	31.3407	118.385	September
FAH05	90	Male	Han	NA	NA	NA	NA	NA	NA	NA	NA	Urban	4958.68	582.7	A.H	A	II3	15	31.3407	118.385	September
FAH06	90	Female	Han	NA	NA	NA	NA	NA	NA	NA	NA	Urban	4958.68	582.7	A.H	A	II3	15	31.3407	118.385	September
FAH07	76	Female	Han	NA	22.22	NA	Yes	NA	Good	NO	NA	Urban	4958.68	582.7	A.H	A	II3	15	31.3407	118.385	September
FAH08	71	Female	Han	NA	NA	NA	NA	NA	NA	NA	NA	Urban	4958.68	582.7	A.H	A	II3	15	31.3407	118.385	September
FAH10	48	Female	Han	NA	NA	NA	NA	NA	NA	NA	NA	Urban	4958.68	582.7	A.H	A	II3	15	31.3407	118.385	September
FAH13	28	Male	Han	NA	NA	NA	NA	NA	NA	NA	NA	Urban	4958.68	582.7	A.H	A	II3	15	31.3407	118.385	September
FAH14	81	Female	Han	NA	NA	NA	NA	NA	NA	NA	NA	Urban	4958.68	582.7	A.H	A	II3	15	31.3407	118.385	September
FAH15	31	Male	Han	NA	NA	NA	NA	NA	NA	NA	NA	Urban	4958.68	582.7	A.H	A	II3	15	31.3407	118.385	September
FAH16	86	Female	Han	NA	NA	NA	NA	NA	NA	NA	NA	Urban	4958.68	582.7	A.H	A	II3	15	31.3407	118.385	September
FAH17	56	Female	Han	NA	NA	NA	NA	NA	NA	NA	NA	Urban	4958.68	582.7	A.H	A	II3	15	31.3407	118.385	September
FAH18	69	Female	Han	NA	NA	NA	NA	NA	NA	NA	NA	Urban	4958.68	582.7	A.H	A	II3	15	31.3407	118.385	September
FAH19	90	Male	Han	NA	NA	NA	NA	NA	NA	NA	NA	Urban	4958.68	582.7	A.H	A	II3	15	31.3407	118.385	September
FAH20	67	Male	Han	NA	NA	NA	NA	NA	NA	NA	NA	Urban	4958.68	582.7	A.H	A	II3	15	31.3407	118.385	September
FAH22	85	Male	Han	NA	NA	NA	NA	NA	NA	NA	NA	Urban	4958.68	582.7	A.H	A	II3	15	31.3407	118.385	September
FAH23	61	Female	Han	NA	NA	NA	NA	NA	NA	NA	NA	Urban	4958.68	582.7	A.H	A	II3	15	31.3407	118.385	September
FAH24	54	Male	Han	NA	NA	NA	NA	NA	NA	NA	NA	Urban	4958.68	582.7	A.H	A	II3	15	31.3407	118.385	September
FAH25	54	Male	Han	NA	NA	NA	NA	NA	NA	NA	NA	Urban	4958.68	582.7	A.H	A	II3	15	31.3407	118.385	September
FAH26	77	Male	Han	NA	NA	NA	NA	NA	NA	NA	NA	Urban	4958.68	582.7	A.H	A	II3	15	31.3407	118.385	September
FAH27	60	Female	Han	NA	NA	NA	NA	NA	NA	NA	NA	Urban	4958.68	582.7	A.H	A	II3	15	31.3407	118.385	September
FAH28	47	Female	Han	NA	NA	NA	NA	NA	NA	NA	NA	Urban	4958.68	582.7	A.H	A	II3	15	31.3407	118.385	September
FAH29	55	Male	Han	NA	NA	NA	NA	NA	NA	NA	NA	Urban	4958.68	582.7	A.H	A	II3	15	31.3407	118.385	September
FAH30	86	Male	Han	NA	NA	NA	NA	NA	NA	NA	NA	Urban	4958.68	582.7	A.H	A	II3	15	31.3407	118.385	September
FAH31	66	Male	Han	NA	NA	NA	NA	NA	NA	NA	NA	Urban	4958.68	582.7	A.H	A	II3	15	31.3407	118.385	September
FAH32	44	Male	Han	NA	NA	NA	NA	NA	NA	NA	NA	Urban	4958.68	582.7	A.H	A	II3	15	31.3407	118.385	September
FAH33	78	Male	Han	NA	NA	NA	NA	NA	NA	NA	NA	Urban	4958.68	582.7	A.H	A	II3	15	31.3407	118.385	September
FAH34	28	Male	Han	NA	NA	NA	NA	NA	NA	NA	NA	Urban	4958.68	582.7	A.H	A	II3	15	31.3407	118.385	September
FAH35	70	Female	Han	NA	NA	NA	NA	NA	NA	NA	NA	Urban	4958.68	582.7	A.H	A	II3	15	31.3407	118.385	September
FAH36	61	Female	Han	NA	25.63	NA	NA	1-2	Good	NO	Yes	Urban	4958.68	582.7	A.H	A	II3	15	31.3407	118.385	September
FAH37	67	Female	Han	NA	27.55	Rice&Wheat	NA	1-2	OK	NO	NO	Urban	4958.68	582.7	A.H	A	II3	15	31.3407	118.385	September
FAH43	50	Female	Han	NA	24.97	Rice&Wheat	NA	1-2	Good	NO	Yes	Urban	4958.68	582.7	A.H	A	II3	15	31.3407	118.385	September
FAH44	26	Female	Han	NA	20.17	Rice&Wheat	NA	1-2	Good	NO	NO	Urban	4958.68	582.7	A.H	A	II3	15	31.3407	118.385	September
FAH45	25	Male	Han	NA	20.98	Rice&Wheat	NA	1-2	Good	Yes	Yes	Urban	4958.68	582.7	A.H	A	II3	15	31.3407	118.385	September
FBZ12M	NA	Female	Han	NA	NA	NA	NA	NA	NA	NA	NA	Urban	1950.18	21503.2	G.G	G	II4	9	23.1579	113.273	July
FBZ17M	NA	Female	Han	NA	NA	NA	NA	NA	NA	NA	NA	Urban	1950.18	21503.2	G.G	G	II4	9	23.1579	113.273	July
FBZ18M	NA	Female	Han	NA	NA	NA	NA	NA	NA	NA	NA	Urban	1950.18	21503.2	G.G	G	II4	9	23.1579	113.273	July
FBZ24M	NA	Female	Han	NA	NA	NA	NA	NA	NA	NA	NA	Urban	1950.18	21503.2	G.G	G	II4	9	23.1579	113.273	July
FBZ25M	NA	Female	Han	NA	NA	NA	NA	NA	NA	NA	NA	Urban	1950.18	21503.2	G.G	G	II4	9	23.1579	113.273	July
FBZ26M	NA	Female	Han	NA	NA	NA	NA	NA	NA	NA	NA	Urban	1950.18	21503.2	G.G	G	II4	9	23.1579	113.273	July
FBZ27M	NA	Female	Han	NA	NA	NA	NA	NA	NA	NA	NA	Urban	1950.18	21503.2	G.G	G	II4	9	23.1579	113.273	July
FBZ28M	NA	Female	Han	NA	NA	NA	NA	NA	NA	NA	NA	Urban	1950.18	21503.2	G.G	G	II4	9	23.1579	113.273	July
FBZ29M	NA	Female	Han	NA	NA	NA	NA	NA	NA	NA	NA	Urban	1950.18	21503.2	G.G	G	II4	9	23.1579	113.273	July
FBZ30M	NA	Female	Han	NA	NA	NA	NA	NA	NA	NA	NA	Urban	1950.18	21503.2	G.G	G	II4	9	23.1579	113.273	July
FBZ33M	NA	Female	Han	NA	NA	NA	NA	NA	NA	NA	NA	Urban	1950.18	21503.2	G.G	G	II4	9	23.1579	113.273	July
FBZ34M	NA	Female	Han	NA	NA	NA	NA	NA	NA	NA	NA	Urban	1950.18	21503.2	G.G	G	II4	9	23.1579	113.273	July
FBZ35M	NA	Female	Han	NA	NA	NA	NA	NA	NA	NA	NA	Urban	1950.18	21503.2	G.G	G	II4	9	23.1579	113.273	July
FBZ36M	NA	Female	Han	NA	NA	NA	NA	NA	NA	NA	NA	Urban	1950.18	21503.2	G.G	G	II4	9	23.1579	113.273	July
FBZ37M	NA	Female	Han	NA	NA	NA	NA	NA	NA	NA	NA	Urban	1950.18	21503.2	G.G	G	II4	9	23.1579	113.273	July
FBZ4M	NA	Female	Han	NA	NA	NA	NA	NA	NA	NA	NA	Urban	1950.18	21503.2	G.G	G	II4	9	23.1579	113.273	July
FBZ6M	NA	Female	Han	NA	NA	NA	NA	NA	NA	NA	NA	Urban	1950.18	21503.2	G.G	G	II4	9	23.1579	113.273	July
FBZ7M	NA	Female	Han	NA	NA	NA	NA	NA	NA	NA	NA	Urban	1950.18	21503.2	G.G	G	II4	9	23.1579	113.273	July
FBZ9M	NA	Female	Han	NA	NA	NA	NA	NA	NA	NA	NA	Urban	1950.18	21503.2	G.G	G	II4	9	23.1579	113.273	July
FBJ01	52	Male	Han	NA	NA	Rice&Wheat	Yes	NA	NA	NA	NA	Rural	1144.96	1715.9	B.J	B	II2	42	40.1301	116.655	August
FBJ02	55	Female	Han	NA	NA	Rice&Wheat	Yes	NA	NA	NA	NA	Rural	1144.96	1715.9	B.J	B	II2	42	40.1301	116.655	August
FBJ03	43	Female	Han	NA	NA	NA	NA	NA	NA	NA	NA	Urban	23759.1	5942.8	B.J	B	II2	56	40.1301	116.655	August
FBJ04	42	Male	Han	NA	NA	NA	NA	NA	NA	NA	NA	Urban	23759.1	5942.8	B.J	B	II2	56	40.1301	116.655	August
FBJ05	44	Male	Han	NA	NA	NA	NA	NA	NA	NA	NA	Rural	1144.96	1715.9	B.J	B	II2	56	40.1301	116.655	August
FBJ07	62	Male	Han	NA	NA	Rice&Wheat	Yes	NA	NA	NA	NA	Rural	1144.96	1715.9	B.J	B	II2	42	40.1301	116.655	August
FBJ09	55	Female	Han	NA	NA	Rice&Wheat	Yes	NA	NA	NA	NA	Rural	1144.96	1715.9	B.J	B	II2	42	40.1301	116.655	August
FBJ10	46	Male	Han	NA	NA	Rice&Wheat	Yes	NA	NA	NA	NA	Rural	1144.96	1715.9	B.J	B	II2	42	40.1301	116.655	August
FBJ11	29	Female	Han	NA	NA	NA	NA	NA	NA	NA	NA	Urban	28470.5	1715.9	B.J	B	II2	56	40.1301	116.655	August
FBJ13	25	Female	Han	NA	NA	NA	NA	NA	NA	NA	NA	Urban	23759.1	5942.8	B.J	B	II2	56	40.1301	116.655	August
FBJ14	27	Female	Han	NA	NA	NA	NA	NA	NA	NA	NA	Urban	23759.1	5942.8	B.J	B	II2	56	40.1301	116.655	August
FBJ15	42	Female	Han	NA	NA	NA	NA	NA	NA	NA	NA	Urban	23759.1	5942.8	B.J	B	II2	56	40.1301	116.655	August
FBJ16	34	Male	Han	NA	NA	NA	NA	NA	NA	NA	NA	Urban	23759.1	5942.8	B.J	B	II2	56	40.1301	116.655	August
FBJ17	32	Male	Han	NA	NA	NA	NA	NA	NA	NA	NA	Urban	23759.1	5942.8	B.J	B	II2	56	40.1301	116.655	August
FBJ18	50	Male	Han	NA	NA	NA	NA	NA	NA	NA	NA	Urban	23759.1	5942.8	B.J	B	II2	56	40.1301	116.655	August
FBJ20	61	Male	Han	NA	NA	Rice&Wheat	Yes	NA	NA	NA	NA	Rural	1144.96	1715.9	B.J	B	II2	42	40.1301	116.655	August
FBJ21	52	Female	Han	NA	NA	NA	NA	NA	NA	NA	NA	Urban	23759.1	5942.8	B.J	B	II2	56	40.1301	116.655	August
FBJ22	25	Female	Han	NA	NA	NA	NA	NA	NA	NA	NA	Urban	23759.1	5942.8	B.J	B	II2	56	40.1301	116.655	August
FBJ23	32	Female	Han	NA	NA	NA	NA	NA	NA	NA	NA	Urban	23759.1	5942.8	B.J	B	II2	56	40.1301	116.655	August
FBJ24	18	Male	Han	NA	NA	NA	NA	NA	NA	NA	NA	Urban	23759.1	5942.8	B.J	B	II2	56	40.1301	116.655	August
FBJ25	32	Female	Han	NA	NA	NA	NA	NA	NA	NA	NA	Urban	23759.1	5942.8	B.J	B	II2	56	40.1301	116.655	August
FBJ26	31	Female	Han	NA	NA	NA	NA	NA	NA	NA	NA	Urban	23759.1	5942.8	B.J	B	II2	56	40.1301	116.655	August
FBJ27	43	Male	Han	NA	NA	NA	NA	NA	NA	NA	NA	Urban	23759.1	5942.8	B.J	B	II2	56	40.1301	116.655	August
FBJ28	53	Male	Han	NA	NA	NA	NA	NA	NA	NA	NA	Urban	23759.1	5942.8	B.J	B	II2	56	40.1301	116.655	August
FBJ29	63	Male	Han	NA	NA	Rice&Wheat	Yes	NA	OK	NO	NA	Rural	1144.96	1715.9	B.J	B	II2	42	40.1301	116.655	August
FBJ30	50	Female	Han	NA	NA	NA	NA	NA	NA	NA	NA	Urban	23759.1	5942.8	B.J	B	II2	56	40.1301	116.655	August
FBJ31	54	Male	Han	NA	NA	NA	NA	NA	NA	NA	NA	Urban	23759.1	5942.8	B.J	B	II2	56	40.1301	116.655	August
FBJ32	54	Female	Han	NA	NA	NA	NA	NA	NA	NA	NA	Urban	23759.1	5942.8	B.J	B	II2	56	40.1301	116.655	August
FBJ33	NA	NA	Han	NA	NA	NA	NA	NA	NA	NA	NA	Rural	1144.96	1715.9	B.J	B	II2	56	40.1301	116.655	August
FBJ34	53	Female	Han	NA	NA	NA	NA	NA	NA	NA	NA	Urban	23759.1	5942.8	B.J	B	II2	56	40.1301	116.655	August
FBJ35	52	Female	Han	NA	NA	NA	NA	NA	NA	NA	NA	Urban	23759.1	5942.8	B.J	B	II2	56	40.1301	116.655	August
FBJ36	75	Female	Han	NA	NA	NA	NA	NA	NA	NA	NA	Urban	23759.1	5942.8	B.J	B	II2	56	40.1301	116.655	August
FBJ37	61	Female	Han	NA	NA	Rice&Wheat	Yes	NA	OK	NO	NA	Rural	1144.96	1715.9	B.J	B	II2	42	40.1301	116.655	August
FBJ38	50	Male	Han	NA	NA	Rice&Wheat	Yes	NA	OK	NO	NA	Rural	1144.96	1715.9	B.J	B	II2	42	40.1301	116.655	August
FBJ40	55	Male	Han	NA	NA	Rice&Wheat	Yes	NA	OK	NO	NA	Rural	1144.96	1715.9	B.J	B	II2	42	40.1301	116.655	August
FBJ41	56	Male	Han	NA	NA	Rice&Wheat	Yes	NA	OK	NO	NA	Rural	1144.96	1715.9	B.J	B	II2	42	40.1301	116.655	August
FBJ42	54	Male	Han	NA	NA	Rice&Wheat	Yes	NA	OK	NO	NA	Rural	1144.96	1715.9	B.J	B	II2	42	40.1301	116.655	August
FBJ43	53	Male	Han	NA	NA	Rice&Wheat	Yes	NA	OK	NO	NA	Rural	1144.96	1715.9	B.J	B	II2	42	40.1301	116.655	August
FBJ44	61	Male	Han	NA	NA	Rice&Wheat	Yes	NA	OK	NO	NA	Rural	1144.96	1715.9	B.J	B	II2	42	40.1301	116.655	August
FBJ45	52	Male	Han	NA	NA	Rice&Wheat	Yes	NA	OK	NO	NA	Rural	1144.96	1715.9	B.J	B	II2	42	40.1301	116.655	August
FBJ46	48	Female	Han	NA	NA	NA	NA	NA	NA	NA	NA	Urban	23759.1	5942.8	B.J	B	II2	56	40.1301	116.655	August
FBJ48	48	Male	Han	NA	NA	NA	NA	NA	NA	NA	NA	Urban	23759.1	5942.8	B.J	B	II2	56	40.1301	116.655	August
FBJ49	48	Male	Han	NA	NA	NA	NA	NA	NA	NA	NA	Urban	23759.1	5942.8	B.J	B	II2	56	40.1301	116.655	August
FBJ50	46	Female	Han	NA	NA	NA	NA	NA	NA	NA	NA	Urban	23759.1	5942.8	B.J	B	II2	56	40.1301	116.655	August
FBJ52	46	Male	Han	NA	NA	NA	NA	NA	NA	NA	NA	Urban	23759.1	5942.8	B.J	B	II2	56	40.1301	116.655	August
FBJ55	47	Female	Han	NA	NA	NA	NA	NA	NA	NA	NA	Urban	23759.1	5942.8	B.J	B	II2	56	40.1301	116.655	August
FBJ56	47	Male	Han	NA	NA	NA	NA	NA	NA	NA	NA	Urban	23759.1	5942.8	B.J	B	II2	56	40.1301	116.655	August
FBJ57	47	Female	Han	NA	NA	NA	NA	NA	NA	NA	NA	Urban	23759.1	5942.8	B.J	B	II2	56	40.1301	116.655	August
FBJ58	55	Male	Han	NA	NA	Rice&Wheat	Yes	NA	OK	NA	NA	Rural	1144.96	1715.9	B.J	B	II2	42	40.1301	116.655	August
FBJ60	64	Female	Han	NA	NA	Rice&Wheat	Yes	NA	OK	NA	NA	Rural	1144.96	1715.9	B.J	B	II2	42	40.1301	116.655	August
FBJ61	85	Male	Han	NA	NA	Rice&Wheat	Yes	NA	OK	NA	NA	Rural	1144.96	1715.9	B.J	B	II2	42	40.1301	116.655	August
FBJ62	62	Female	Han	NA	NA	Rice&Wheat	Yes	NA	OK	NA	NA	Rural	1144.96	1715.9	B.J	B	II2	42	40.1301	116.655	August
FBJ64	83	Female	Han	NA	NA	Rice&Wheat	Yes	NA	OK	NA	NA	Rural	1144.96	1715.9	B.J	B	II2	42	40.1301	116.655	August
FBJ69	62	Male	Han	NA	NA	Rice&Wheat	Yes	NA	OK	NA	NA	Rural	1144.96	1715.9	B.J	B	II2	42	40.1301	116.655	August
FCC01	60	Female	Han	NA	NA	Rice	NA	NA	NA	NA	NA	Rural	665.509	595.2	C.C	C	III3	296	29.9729	106.277	June
FCC02	11	Male	Han	NA	NA	Rice	NA	NA	NA	NA	NA	Rural	665.509	595.2	C.C	C	III3	296	29.9729	106.277	June
FCC03	60	Female	Han	NA	NA	Rice	NA	NA	NA	NA	NA	Rural	665.509	595.2	C.C	C	III3	296	29.9729	106.277	June
FCC05	15	Male	Han	NA	NA	Rice	NA	NA	NA	NA	NA	Rural	665.509	595.2	C.C	C	III3	296	29.9729	106.277	June
FCC06	6	Male	Han	NA	NA	Rice	NA	NA	NA	NA	NA	Rural	665.509	595.2	C.C	C	III3	296	29.9729	106.277	June
FCC07	68	Male	Han	NA	NA	Rice	NA	NA	NA	NA	NA	Rural	665.509	595.2	C.C	C	III3	296	29.9729	106.277	June
FCC08	65	Female	Han	NA	NA	Rice	NA	NA	NA	NA	NA	Rural	665.509	595.2	C.C	C	III3	296	29.9729	106.277	June
FCC09	64	Female	Han	NA	NA	Rice	NA	NA	NA	NA	NA	Rural	665.509	595.2	C.C	C	III3	296	29.9729	106.277	June
FCC10	67	Female	Han	NA	NA	Rice	NA	NA	NA	NA	NA	Rural	665.509	595.2	C.C	C	III3	296	29.9729	106.277	June
FCC11	12	Female	Han	NA	NA	Rice	NA	NA	NA	NA	NA	Rural	665.509	595.2	C.C	C	III3	296	29.9729	106.277	June
FCC12	63	Female	Han	NA	NA	Rice	NA	NA	NA	NA	NA	Rural	665.509	595.2	C.C	C	III3	296	29.9729	106.277	June
FCC13	73	Female	Han	NA	NA	Rice	NA	NA	NA	NA	NA	Rural	665.509	595.2	C.C	C	III3	296	29.9729	106.277	June
FCC14	22	Female	Han	NA	NA	Rice	NA	NA	NA	NA	NA	Rural	665.509	595.2	C.C	C	III3	296	29.9729	106.277	June
FCC15	65	Male	Han	NA	NA	Rice	NA	NA	NA	NA	NA	Rural	665.509	595.2	C.C	C	III3	296	29.9729	106.277	June
FCC16	73	Male	Han	NA	NA	Rice	NA	NA	NA	NA	NA	Rural	665.509	595.2	C.C	C	III3	296	29.9729	106.277	June
FCC17	18	Female	Han	NA	NA	Rice	NA	NA	NA	NA	NA	Rural	665.509	595.2	C.C	C	III3	296	29.9729	106.277	June
FCC18	68	Female	Han	NA	NA	Rice	NA	NA	NA	NA	NA	Rural	665.509	595.2	C.C	C	III3	296	29.9729	106.277	June
FCA01	52	Male	Han	NA	NA	Rice&Wheat	Yes	NA	NA	NO	NO	Urban	3395.19	791.6	C.A	C	III3	274	29.5217	106.563	June
FCA02	49	Female	Han	NA	NA	Rice&Wheat	Yes	NA	NA	NO	NO	Urban	3395.19	791.6	C.A	C	III3	274	29.5217	106.563	June
FCA03	22	Female	Han	NA	NA	Rice	NA	NA	NA	NA	NA	Urban	3395.19	791.6	C.A	C	III3	274	29.5217	106.563	June
FCA04	20	Male	Han	NA	NA	Rice&Wheat	NA	NA	NA	NA	NA	Urban	3395.19	791.6	C.A	C	III3	274	29.5217	106.563	June
FCA05	70	Female	Han	NA	NA	Rice	NA	NA	NA	NA	NA	Urban	3395.19	791.6	C.A	C	III3	274	29.5217	106.563	June
FCA06	77	Male	Han	NA	NA	Rice&Wheat	NA	NA	NA	NA	NA	Urban	3395.19	791.6	C.A	C	III3	274	29.5217	106.563	June
FCA07	67	Male	Han	NA	NA	Rice	NA	NA	NA	NA	NA	Urban	3395.19	791.6	C.A	C	III3	274	29.5217	106.563	June
FCA08	62	Female	Han	NA	NA	Rice&Wheat	NA	NA	NA	NA	NA	Urban	3395.19	791.6	C.A	C	III3	274	29.5217	106.563	June
FCA09	53	Female	Han	NA	NA	Rice	NA	NA	NA	NA	NA	Urban	3395.19	791.6	C.A	C	III3	274	29.5217	106.563	June
FCA10	22	Female	Han	NA	NA	Rice&Wheat	NA	NA	NA	NA	NA	Urban	3395.19	791.6	C.A	C	III3	274	29.5217	106.563	June
FCA11	52	Male	Han	NA	NA	Rice	NA	NA	NA	NA	NA	Urban	3395.19	791.6	C.A	C	III3	274	29.5217	106.563	June
FCA12	27	Male	Han	NA	NA	Rice&Wheat	NA	NA	NA	NA	NA	Urban	3395.19	791.6	C.A	C	III3	274	29.5217	106.563	June
FCA14	37	Male	Han	NA	NA	Rice	NA	NA	NA	NA	NA	Urban	3395.19	791.6	C.A	C	III3	274	29.5217	106.563	June
FCA15	76	Male	Han	NA	NA	Rice	NA	NA	NA	NA	NA	Urban	3395.19	791.6	C.A	C	III3	274	29.5217	106.563	June
FCA16	48	Male	Han	NA	NA	Rice	NA	NA	NA	NA	NA	Urban	3395.19	791.6	C.A	C	III3	274	29.5217	106.563	June
FCA17	70	Female	Han	NA	NA	Rice	NA	NA	NA	NA	NA	Urban	3395.19	791.6	C.A	C	III3	274	29.5217	106.563	June
FCA18	67	Male	Han	NA	NA	Rice	NA	NA	NA	NA	NA	Urban	3395.19	791.6	C.A	C	III3	274	29.5217	106.563	June
FCA19	65	Female	Han	NA	NA	Rice	NA	NA	NA	NA	NA	Urban	3395.19	791.6	C.A	C	III3	274	29.5217	106.563	June
FCA20	80	Male	Han	NA	NA	Rice	NA	NA	NA	NA	NA	Urban	3395.19	791.6	C.A	C	III3	274	29.5217	106.563	June
FCA22	35	Male	Han	NA	NA	Rice	NA	NA	NA	NA	NA	Urban	3395.19	791.6	C.A	C	III3	274	29.5217	106.563	June
FCA23	30	Female	Han	NA	NA	Rice	NA	NA	NA	NA	NA	Urban	3395.19	791.6	C.A	C	III3	274	29.5217	106.563	June
FCA25	57	Female	Han	NA	NA	Rice	NA	NA	NA	NA	NA	Urban	3395.19	791.6	C.A	C	III3	274	29.5217	106.563	June
FCA26	84	Male	Han	NA	NA	Rice	NA	NA	NA	NA	NA	Urban	3395.19	791.6	C.A	C	III3	274	29.5217	106.563	June
FCA27	73	Female	Han	NA	NA	Rice	NA	NA	NA	NA	NA	Urban	3395.19	791.6	C.A	C	III3	274	29.5217	106.563	June
FCA28	70	Male	Han	NA	NA	Rice	NA	NA	NA	NA	NA	Urban	3395.19	791.6	C.A	C	III3	274	29.5217	106.563	June
FCA29	26	Female	Han	NA	NA	Rice	NA	NA	NA	NA	NA	Urban	3395.19	791.6	C.A	C	III3	274	29.5217	106.563	June
FCA30	84	Female	Han	NA	NA	Rice	NA	NA	NA	NA	NA	Urban	3395.19	791.6	C.A	C	III3	274	29.5217	106.563	June
FCA31	75	Male	Han	NA	NA	Rice	NA	NA	NA	NA	NA	Urban	3395.19	791.6	C.A	C	III3	274	29.5217	106.563	June
FCA32	60	Female	Han	NA	NA	Rice	NA	NA	NA	NA	NA	Urban	3395.19	791.6	C.A	C	III3	274	29.5217	106.563	June
FCA33	8	Male	Han	NA	NA	Rice	NA	NA	NA	NA	NA	Urban	3395.19	791.6	C.A	C	III3	274	29.5217	106.563	June
FCA34	62	Male	Han	NA	NA	Rice	NA	NA	NA	NA	NA	Urban	3395.19	791.6	C.A	C	III3	274	29.5217	106.563	June
FCA35	58	Female	Han	NA	NA	Rice	NA	NA	NA	NA	NA	Urban	3395.19	791.6	C.A	C	III3	274	29.5217	106.563	June
FCA38	47	Male	Han	NA	NA	Rice	NA	NA	NA	NA	NA	Urban	3395.19	791.6	C.A	C	III3	274	29.5217	106.563	June
FCA39	40	Male	Han	NA	NA	Rice	NA	NA	NA	NA	NA	Urban	3395.19	791.6	C.A	C	III3	274	29.5217	106.563	June
FCA40	61	Female	Han	NA	NA	Rice	NA	NA	NA	NA	NA	Urban	3395.19	791.6	C.A	C	III3	274	29.5217	106.563	June
FCA41	62	Male	Han	NA	NA	Rice	NA	NA	NA	NA	NA	Urban	3395.19	791.6	C.A	C	III3	274	29.5217	106.563	June
FCA42	62	Male	Han	NA	NA	Rice	NA	NA	NA	NA	NA	Urban	3395.19	791.6	C.A	C	III3	274	29.5217	106.563	June
FCA43	63	Female	Han	NA	NA	Rice	NA	NA	NA	NA	NA	Urban	3395.19	791.6	C.A	C	III3	274	29.5217	106.563	June
FCA44	NA	NA	Han	NA	NA	NA	NA	NA	NA	NA	NA	Urban	3395.19	791.6	C.A	C	III3	274	29.5217	106.563	June
FCA45	NA	NA	Han	NA	NA	NA	NA	NA	NA	NA	NA	Urban	3395.19	791.6	C.A	C	III3	274	29.5217	106.563	June
FFY01	NA	NA	Han	NA	NA	NA	NA	NA	NA	NA	NA	Rural	129.71	208	F.Y	F	II4	380	25.8335	116.358	July
FFY02	NA	NA	Han	NA	NA	NA	NA	NA	NA	NA	NA	Rural	129.71	208	F.Y	F	II4	380	25.8335	116.358	July
FFY03	55	Female	Han	NA	21.79	Rice&Wheat	NO	NA	NA	NA	NA	Rural	129.71	208	F.Y	F	II4	380	25.8335	116.358	July
FFY05	27	Male	Han	NA	18.37	Rice&Wheat	NA	NA	NA	NA	NA	Rural	129.71	208	F.Y	F	II4	380	25.8335	116.358	July
FFY06	61	Female	Han	NA	16.82	Rice	NA	1-2	NA	NA	NA	Rural	129.71	208	F.Y	F	II4	380	25.8335	116.358	July
FFY07	11	Male	Han	3.47	NA	Rice&Wheat	NA	1-2	NA	NA	NA	Rural	129.71	208	F.Y	F	II4	380	25.8335	116.358	July
FFY08	60	Female	Han	NA	26.37	Rice	NA	1-2	NA	NA	NA	Rural	129.71	208	F.Y	F	II4	380	25.8335	116.358	July
FFY10	47	Female	Han	NA	19.47	Rice	NA	NA	NA	NO	NA	Rural	129.71	208	F.Y	F	II4	380	25.8335	116.358	July
FFY11	45	Female	Han	NA	21.1	Rice	NA	1-2	NA	NO	NA	Rural	129.71	208	F.Y	F	II4	380	25.8335	116.358	July
FFY15	61	Female	Han	NA	25	Rice	NO	NA	NA	NO	Yes	Rural	129.71	208	F.Y	F	II4	380	25.8335	116.358	July
FFY16	70	Female	Han	NA	23.73	Rice	NA	1-2	NA	NA	NA	Rural	129.71	208	F.Y	F	II4	380	25.8335	116.358	July
FFY17	14	Female	Han	0.3	NA	Rice&Wheat	NA	1-2	NA	NO	NA	Rural	129.71	208	F.Y	F	II4	380	25.8335	116.358	July
FFY18	59	Female	Han	NA	23.42	Rice&Wheat	NA	1-2	NA	NA	NA	Rural	129.71	208	F.Y	F	II4	380	25.8335	116.358	July
FFY20	41	Female	Han	NA	21.78	Rice&Wheat	NA	1-2	NA	NA	NA	Rural	129.71	208	F.Y	F	II4	380	25.8335	116.358	July
FFY21	53	Female	Han	NA	NA	Rice	NA	1-2	NA	NO	NA	Rural	129.71	208	F.Y	F	II4	380	25.8335	116.358	July
FFY22	64	Male	Han	NA	29.64	Rice	NA	1-2	NA	NO	NA	Rural	129.71	208	F.Y	F	II4	380	25.8335	116.358	July
FFY23	30	Female	Han	NA	24.03	Rice&Wheat	NA	1-2	NA	NO	NA	Rural	129.71	208	F.Y	F	II4	380	25.8335	116.358	July
FFY25	61	Male	Han	NA	21.48	Rice	NA	1-2	NA	NO	NA	Rural	129.71	208	F.Y	F	II4	380	25.8335	116.358	July
FFY26	65	Female	Han	NA	NA	Rice	NA	1-2	NA	NO	NA	Rural	129.71	208	F.Y	F	II4	380	25.8335	116.358	July
FFY27	30	Male	Han	NA	21.48	Rice	NA	1-2	NA	NO	NA	Rural	129.71	208	F.Y	F	II4	380	25.8335	116.358	July
FFY28	65	Female	Han	NA	21.08	Rice	NA	1-2	NA	NO	NA	Rural	129.71	208	F.Y	F	II4	380	25.8335	116.358	July
FFY29	7	Male	Han	-1.69	NA	Rice&Wheat	NA	1-2	NA	NO	NA	Rural	129.71	208	F.Y	F	II4	380	25.8335	116.358	July
FFY30	46	Male	Han	NA	21.61	Rice	NA	1-2	NA	NO	Yes	Rural	129.71	208	F.Y	F	II4	380	25.8335	116.358	July
FFY36	12	Female	Han	-0.79	NA	Rice	NA	1-2	NA	NO	NO	Rural	129.71	208	F.Y	F	II4	380	25.8335	116.358	July
FFY37	60	Female	Han	NA	22.21	Rice	Yes	1-2	NA	NO	NO	Rural	129.71	208	F.Y	F	II4	380	25.8335	116.358	July
FFY39	52	Male	Han	NA	20.05	Rice	Yes	1-2	NA	Yes	Yes	Rural	129.71	208	F.Y	F	II4	380	25.8335	116.358	July
FFY40	62	Female	Han	NA	NA	Rice	NO	1-2	NA	NO	NO	Rural	129.71	208	F.Y	F	II4	380	25.8335	116.358	July
FFY43	NA	NA	Han	NA	NA	Rice	NO	1-2	NA	NO	Yes	Rural	129.71	208	F.Y	F	II4	380	25.8335	116.358	July
FFY44	NA	Female	Han	NA	20.2	Rice	Yes	1-2	NA	NO	Yes	Rural	129.71	208	F.Y	F	II4	380	25.8335	116.358	July
FFY46	44	Female	Han	NA	22.89	Rice	Yes	1-2	NA	NO	Yes	Rural	129.71	208	F.Y	F	II4	380	25.8335	116.358	July
FFY47	80	Male	Han	NA	NA	Rice&Wheat	Yes	1-2	NA	Yes	Yes	Rural	129.71	208	F.Y	F	II4	380	25.8335	116.358	July
FFY53	61	Female	Han	NA	24.56	Rice	NA	1-2	NA	NO	Yes	Rural	129.71	208	F.Y	F	II4	380	25.8335	116.358	July
FFY56	36	Male	Han	NA	19.59	Rice	NA	1-2	NA	NO	Yes	Rural	129.71	208	F.Y	F	II4	380	25.8335	116.358	July
FFY59	64	Female	Han	NA	18.16	Rice	NA	1-2	NA	NO	NO	Rural	129.71	208	F.Y	F	II4	380	25.8335	116.358	July
FFY64	55	Male	Han	NA	28.65	Rice	NO	1-2	NA	NO	Yes	Rural	129.71	208	F.Y	F	II4	380	25.8335	116.358	July
FFY65	71	Female	Han	NA	20.43	Rice	NO	1-2	NA	NO	Yes	Rural	129.71	208	F.Y	F	II4	380	25.8335	116.358	July
FFY75	9	Male	Han	-0.05	NA	Rice	Yes	1-2	NA	NO	NO	Rural	129.71	208	F.Y	F	II4	380	25.8335	116.358	July
FFY77	48	Female	Han	NA	22.58	Rice&Wheat	Yes	1-2	NA	NO	NA	Rural	129.71	208	F.Y	F	II4	380	25.8335	116.358	July
FFD01	24	Male	Han	NA	NA	Rice	Yes	NA	NA	NA	NA	Urban	94.9495	63.51	F.D	F	II4	854	26.9116	118.985	March
FFD02	51	Male	Han	NA	NA	Rice	NO	NA	NA	NA	NA	Urban	94.9495	63.51	F.D	F	II4	854	26.9116	118.985	March
FFD03	58	Female	Han	NA	NA	Rice&Wheat	Yes	NA	NA	NA	NA	Urban	94.9495	63.51	F.D	F	II4	854	26.9116	118.985	March
FFD04	51	Male	Han	NA	NA	Rice	NO	NA	NA	NA	NA	Urban	94.9495	63.51	F.D	F	II4	854	26.9116	118.985	March
FFD05	38	Female	Han	NA	NA	Rice	NO	NA	NA	NA	NA	Urban	94.9495	63.51	F.D	F	II4	854	26.9116	118.985	March
FFD06	24	Male	Han	NA	NA	Rice	NA	NA	NA	NA	NA	Urban	94.9495	63.51	F.D	F	II4	854	26.9116	118.985	March
FFD07	24	Female	Han	NA	NA	Rice	NO	NA	NA	NA	NA	Urban	94.9495	63.51	F.D	F	II4	854	26.9116	118.985	March
FFD08	46	Female	Han	NA	NA	Rice	NO	NA	NA	NA	NA	Urban	94.9495	63.51	F.D	F	II4	854	26.9116	118.985	March
FFD09	23	Female	Han	NA	NA	Rice	NO	NA	NA	NA	NA	Urban	94.9495	63.51	F.D	F	II4	854	26.9116	118.985	March
FFD10	50	Female	Han	NA	NA	NA	NO	NA	NA	NA	NA	Urban	94.9495	63.51	F.D	F	II4	854	26.9116	118.985	March
FFD11	26	Female	Han	NA	NA	NA	NO	NA	NA	NA	NA	Urban	94.9495	63.51	F.D	F	II4	854	26.9116	118.985	March
FFD12	49	Female	Han	NA	NA	NA	NO	NA	NA	NA	NA	Urban	94.9495	63.51	F.D	F	II4	854	26.9116	118.985	March
FFD13	52	Female	Han	NA	NA	Rice	NO	NA	NA	NA	NA	Urban	94.9495	63.51	F.D	F	II4	854	26.9116	118.985	March
FFD14	59	Male	Han	NA	NA	Rice	NA	NA	NA	NA	NA	Urban	94.9495	63.51	F.D	F	II4	854	26.9116	118.985	March
FFD15	27	Male	Han	NA	NA	Rice	NA	NA	NA	NA	NA	Urban	94.9495	63.51	F.D	F	II4	854	26.9116	118.985	March
FFD16	80	Male	Han	NA	NA	Rice	NA	NA	NA	NA	NA	Urban	94.9495	63.51	F.D	F	II4	854	26.9116	118.985	March
FFD17	49	Female	Han	NA	NA	Rice	NA	NA	NA	NA	NA	Urban	94.9495	63.51	F.D	F	II4	854	26.9116	118.985	March
FFD18	27	Female	Han	NA	NA	Rice	NA	NA	NA	NA	NA	Urban	94.9495	63.51	F.D	F	II4	854	26.9116	118.985	March
FFD19	22	Female	Han	NA	NA	Rice	NA	NA	NA	NA	NA	Urban	94.9495	63.51	F.D	F	II4	854	26.9116	118.985	March
FGZ02	10	Male	Han	NA	NA	NA	NA	NA	NA	NA	NA	Rural	143.955	146.15	G.Z	G	II4	122	23.6278	112.952	April
FGZ03	8	Female	Han	NA	NA	NA	NA	NA	NA	NA	NA	Rural	143.955	146.15	G.Z	G	II4	122	23.6278	112.952	April
FGZ04	73	Male	Han	NA	NA	NA	NA	NA	NA	NA	NA	Rural	143.955	146.15	G.Z	G	II4	122	23.6278	112.952	April
FGZ05	66	Female	Han	NA	NA	NA	NA	NA	NA	NA	NA	Rural	143.955	146.15	G.Z	G	II4	122	23.6278	112.952	April
FGZ06	8	Female	Han	NA	NA	NA	NA	NA	NA	NA	NA	Rural	143.955	146.15	G.Z	G	II4	122	23.6278	112.952	April
FGZ07	60	Female	Han	NA	NA	NA	NA	NA	NA	NA	NA	Rural	143.955	146.15	G.Z	G	II4	122	23.6278	112.952	April
FGZ08	38	Male	Han	NA	NA	NA	NA	NA	NA	NA	NA	Rural	143.955	146.15	G.Z	G	II4	122	23.6278	112.952	April
FGZ09	63	Female	Han	NA	NA	NA	NA	NA	NA	NA	NA	Rural	143.955	146.15	G.Z	G	II4	122	23.6278	112.952	April
FGZ10	8	Male	Han	NA	NA	NA	NA	NA	NA	NA	NA	Rural	143.955	146.15	G.Z	G	II4	122	23.6278	112.952	April
FGZ11	77	Male	Han	NA	NA	NA	NA	NA	NA	NA	NA	Rural	143.955	146.15	G.Z	G	II4	122	23.6278	112.952	April
FGZ12	46	Male	Han	NA	NA	NA	NA	NA	NA	NA	NA	Rural	143.955	146.15	G.Z	G	II4	122	23.6278	112.952	April
FGZ13	12	Male	Han	NA	NA	NA	NA	NA	NA	NA	NA	Rural	143.955	146.15	G.Z	G	II4	122	23.6278	112.952	April
FGZ14	84	Male	Han	NA	NA	NA	NA	NA	NA	NA	NA	Rural	143.955	146.15	G.Z	G	II4	122	23.6278	112.952	April
FGZ15	76	Female	Han	NA	NA	NA	NA	NA	NA	NA	NA	Rural	143.955	146.15	G.Z	G	II4	122	23.6278	112.952	April
FGZ16	5	Male	Han	NA	NA	NA	NA	NA	NA	NA	NA	Rural	143.955	146.15	G.Z	G	II4	122	23.6278	112.952	April
FGZ17	76	Male	Han	NA	NA	NA	NA	NA	NA	NA	NA	Rural	143.955	146.15	G.Z	G	II4	122	23.6278	112.952	April
FGZ18	42	Male	Han	NA	NA	NA	NA	NA	NA	NA	NA	Rural	143.955	146.15	G.Z	G	II4	122	23.6278	112.952	April
FGZ20	80	Female	Han	NA	NA	NA	NA	NA	NA	NA	NA	Rural	143.955	146.15	G.Z	G	II4	122	23.6278	112.952	April
FGZ21	55	Male	Han	NA	NA	NA	NA	NA	NA	NA	NA	Rural	143.955	146.15	G.Z	G	II4	122	23.6278	112.952	April
FGZ22	10	Male	Han	NA	NA	NA	NA	NA	NA	NA	NA	Rural	143.955	146.15	G.Z	G	II4	122	23.6278	112.952	April
FGZ23	86	Male	Han	NA	NA	NA	NA	NA	NA	NA	NA	Rural	143.955	146.15	G.Z	G	II4	122	23.6278	112.952	April
FGZ24	81	Female	Han	NA	NA	NA	NA	NA	NA	NA	NA	Rural	143.955	146.15	G.Z	G	II4	122	23.6278	112.952	April
FGZ25	56	Male	Han	NA	NA	NA	NA	NA	NA	NA	NA	Rural	143.955	146.15	G.Z	G	II4	122	23.6278	112.952	April
FGZ26	9	Male	Han	NA	NA	NA	NA	NA	NA	NA	NA	Rural	143.955	146.15	G.Z	G	II4	122	23.6278	112.952	April
FGZ27	45	Male	Han	NA	NA	NA	NA	NA	NA	NA	NA	Rural	143.955	146.15	G.Z	G	II4	122	23.6278	112.952	April
FGZ28	75	Male	Han	NA	NA	NA	NA	NA	NA	NA	NA	Rural	143.955	146.15	G.Z	G	II4	122	23.6278	112.952	April
FGZ30	38	Female	Han	NA	NA	NA	NA	NA	NA	NA	NA	Rural	143.955	146.15	G.Z	G	II4	122	23.6278	112.952	April
FGZ33	86	Male	Han	NA	NA	NA	NA	NA	NA	NA	NA	Rural	143.955	146.15	G.Z	G	II4	122	23.6278	112.952	April
FGZ34	78	Female	Han	NA	NA	NA	NA	NA	NA	NA	NA	Rural	143.955	146.15	G.Z	G	II4	122	23.6278	112.952	April
FGZ35	77	Female	Han	NA	NA	NA	NA	NA	NA	NA	NA	Rural	143.955	146.15	G.Z	G	II4	122	23.6278	112.952	April
FGZ36	78	Female	Han	NA	NA	NA	NA	NA	NA	NA	NA	Rural	143.955	146.15	G.Z	G	II4	122	23.6278	112.952	April
FGZ37	49	Male	Han	NA	NA	NA	NA	NA	NA	NA	NA	Rural	143.955	146.15	G.Z	G	II4	122	23.6278	112.952	April
FGZ39	70	Male	Han	NA	NA	NA	NA	NA	NA	NA	NA	Rural	143.955	146.15	G.Z	G	II4	122	23.6278	112.952	April
FGZ40	69	Female	Han	NA	NA	NA	NA	NA	NA	NA	NA	Rural	143.955	146.15	G.Z	G	II4	122	23.6278	112.952	April
FGZ42	35	Female	Han	NA	NA	NA	NA	NA	NA	NA	NA	Rural	143.955	146.15	G.Z	G	II4	122	23.6278	112.952	April
FGZ43	82	Female	Han	NA	NA	NA	NA	NA	NA	NA	NA	Rural	143.955	146.15	G.Z	G	II4	122	23.6278	112.952	April
FGZ50	11	Female	Han	NA	NA	NA	NA	NA	NA	NA	NA	Rural	143.955	146.15	G.Z	G	II4	122	23.6278	112.952	April
FGZ51	83	Female	Han	NA	NA	NA	NA	NA	NA	NA	NA	Rural	143.955	146.15	G.Z	G	II4	122	23.6278	112.952	April
FGZ58	77	Female	Han	NA	NA	NA	NA	NA	NA	NA	NA	Rural	143.955	146.15	G.Z	G	II4	122	23.6278	112.952	April
FGZ59	42	Male	Han	NA	NA	NA	NA	NA	NA	NA	NA	Rural	143.955	146.15	G.Z	G	II4	122	23.6278	112.952	April
FGZ60	13	Male	Han	NA	NA	NA	NA	NA	NA	NA	NA	Rural	143.955	146.15	G.Z	G	II4	122	23.6278	112.952	April
FGZ61	74	Male	Han	NA	NA	NA	NA	NA	NA	NA	NA	Rural	143.955	146.15	G.Z	G	II4	122	23.6278	112.952	April
FGZ62	48	Female	Han	NA	NA	NA	NA	NA	NA	NA	NA	Rural	143.955	146.15	G.Z	G	II4	122	23.6278	112.952	April
FGZ63	10	Female	Han	NA	NA	NA	NA	NA	NA	NA	NA	Rural	143.955	146.15	G.Z	G	II4	122	23.6278	112.952	April
FGZ64	58	Male	Han	NA	NA	NA	NA	NA	NA	NA	NA	Rural	143.955	146.15	G.Z	G	II4	122	23.6278	112.952	April
FGZ65	58	Female	Han	NA	NA	NA	NA	NA	NA	NA	NA	Rural	143.955	146.15	G.Z	G	II4	122	23.6278	112.952	April
FGZ66	9	Male	Han	NA	NA	NA	NA	NA	NA	NA	NA	Rural	143.955	146.15	G.Z	G	II4	122	23.6278	112.952	April
FGZ67	64	Female	Han	NA	NA	NA	NA	NA	NA	NA	NA	Rural	143.955	146.15	G.Z	G	II4	122	23.6278	112.952	April
FGZ68	9	Female	Han	NA	NA	NA	NA	NA	NA	NA	NA	Rural	143.955	146.15	G.Z	G	II4	122	23.6278	112.952	April
FGZ69	10	Female	Han	NA	NA	NA	NA	NA	NA	NA	NA	Rural	143.955	146.15	G.Z	G	II4	122	23.6278	112.952	April
FGZ70	76	Male	Han	NA	NA	NA	NA	NA	NA	NA	NA	Rural	143.955	146.15	G.Z	G	II4	122	23.6278	112.952	April
FGZ72	70	Female	Han	NA	NA	NA	NA	NA	NA	NA	NA	Rural	143.955	146.15	G.Z	G	II4	122	23.6278	112.952	April
FGZ73	72	Male	Han	NA	NA	NA	NA	NA	NA	NA	NA	Rural	143.955	146.15	G.Z	G	II4	122	23.6278	112.952	April
FGZ74	10	Male	Han	NA	NA	NA	NA	NA	NA	NA	NA	Rural	143.955	146.15	G.Z	G	II4	122	23.6278	112.952	April
FGZ75	68	Male	Han	NA	NA	NA	NA	NA	NA	NA	NA	Rural	143.955	146.15	G.Z	G	II4	122	23.6278	112.952	April
FGZ76	65	Female	Han	NA	NA	NA	NA	NA	NA	NA	NA	Rural	143.955	146.15	G.Z	G	II4	122	23.6278	112.952	April
FGZ77	94	Female	Han	NA	NA	NA	NA	NA	NA	NA	NA	Rural	143.955	146.15	G.Z	G	II4	122	23.6278	112.952	April
FGZ78	55	Male	Han	NA	NA	NA	NA	NA	NA	NA	NA	Rural	143.955	146.15	G.Z	G	II4	122	23.6278	112.952	April
FGZ79	52	Female	Han	NA	NA	NA	NA	NA	NA	NA	NA	Rural	143.955	146.15	G.Z	G	II4	122	23.6278	112.952	April
FGZ81	82	Male	Han	NA	NA	NA	NA	NA	NA	NA	NA	Rural	143.955	146.15	G.Z	G	II4	122	23.6278	112.952	April
FGZ82	52	Male	Han	NA	NA	NA	NA	NA	NA	NA	NA	Rural	143.955	146.15	G.Z	G	II4	122	23.6278	112.952	April
FGZ83	49	Female	Han	NA	NA	NA	NA	NA	NA	NA	NA	Rural	143.955	146.15	G.Z	G	II4	122	23.6278	112.952	April
FGZ85	54	Male	Han	NA	NA	NA	NA	NA	NA	NA	NA	Rural	143.955	146.15	G.Z	G	II4	122	23.6278	112.952	April
FGZ86	NA	NA	Han	NA	NA	NA	NA	NA	NA	NA	NA	Rural	143.955	146.15	G.Z	G	II4	122	23.6278	112.952	April
FGC01	77	Male	Han	NA	22.84	Wheat	NA	1	NA	Yes	NO	Rural	31.6306	65.06	G.C	G1	III2	2135	38.1415	102.003	May
FGC02	65	Male	Han	NA	24.22	Wheat	NA	NA	NA	Yes	Yes	Rural	31.6306	65.06	G.C	G1	III2	2135	38.1415	102.003	May
FGC03	65	Female	Han	NA	22.89	Wheat	NA	> 2	NA	NO	NO	Rural	31.6306	65.06	G.C	G1	III2	2135	38.1415	102.003	May
FGC04	75	Female	Han	NA	23.23	Wheat	NA	1	NA	NO	NO	Rural	31.6306	65.06	G.C	G1	III2	2135	38.1415	102.003	May
FGC05	55	Female	Han	NA	21.48	Wheat	NA	1	NA	NO	NO	Rural	31.6306	65.06	G.C	G1	III2	2135	38.1415	102.003	May
FGC07	57	Male	Han	NA	23.94	Rice&Wheat	NA	NA	NA	Yes	Yes	Rural	31.6306	65.06	G.C	G1	III2	2135	38.1415	102.003	May
FGC09	72	Male	Han	NA	20.05	Rice&Wheat	NA	1	NA	Yes	NO	Rural	31.6306	65.06	G.C	G1	III2	2135	38.1415	102.003	May
FGC10	58	Female	Han	NA	24.97	Wheat	NA	1	NA	NO	NO	Rural	31.6306	65.06	G.C	G1	III2	2135	38.1415	102.003	May
FGC12	84	Female	Han	NA	18.73	Wheat	NA	1	NA	NO	NO	Rural	31.6306	65.06	G.C	G1	III2	2135	38.1415	102.003	May
FGC15	78	Male	Han	NA	24.17	Wheat	NA	1	NA	NO	NO	Rural	31.6306	65.06	G.C	G1	III2	2135	38.1415	102.003	May
FGC16	77	Male	Han	NA	22.86	Wheat	NA	1	NA	Yes	Yes	Rural	31.6306	65.06	G.C	G1	III2	2135	38.1415	102.003	May
FGC17	53	Female	Han	NA	22.1	Wheat	NA	> 2	NA	NA	NA	Rural	31.6306	65.06	G.C	G1	III2	2135	38.1415	102.003	May
FGC18	67	Female	Han	NA	20.81	Wheat	NA	1	NA	NO	NO	Rural	31.6306	65.06	G.C	G1	III2	2135	38.1415	102.003	May
FGC20	56	Male	Han	NA	NA	Wheat	NA	1	NA	Yes	Yes	Rural	31.6306	65.06	G.C	G1	III2	2135	38.1415	102.003	May
FGC21	52	Female	Han	NA	22.48	Wheat	NA	1	NA	NO	NO	Rural	31.6306	65.06	G.C	G1	III2	2135	38.1415	102.003	May
FGC22	62	Male	Han	NA	22.39	Wheat	NA	> 2	NA	NO	NO	Rural	31.6306	65.06	G.C	G1	III2	2135	38.1415	102.003	May
FGC23	67	Male	Han	NA	20.9	Wheat	NA	1	NA	Yes	Yes	Rural	31.6306	65.06	G.C	G1	III2	2135	38.1415	102.003	May
FGC24	45	Male	Han	NA	19.03	Wheat	NA	1	OK	NO	Yes	Rural	31.6306	65.06	G.C	G1	III2	2135	38.1415	102.003	May
FGC25	67	Female	Han	NA	20.81	Wheat	NA	1	NA	NO	NO	Rural	31.6306	65.06	G.C	G1	III2	2135	38.1415	102.003	May
FGC27	54	Female	Han	NA	24.03	Wheat	NA	1	NA	NA	NA	Rural	31.6306	65.06	G.C	G1	III2	2135	38.1415	102.003	May
FGC28	21	Male	Han	NA	17.96	Wheat	NA	1	NA	NO	NO	Rural	31.6306	65.06	G.C	G1	III2	2135	38.1415	102.003	May
FGC29	43	Female	Han	NA	NA	Rice&Wheat	NA	1	NA	NO	NO	Rural	31.6306	65.06	G.C	G1	III2	2135	38.1415	102.003	May
FGC30	56	Female	Han	NA	NA	Wheat	NA	1	NA	NO	NO	Rural	31.6306	65.06	G.C	G1	III2	2135	38.1415	102.003	May
FGC31	53	Female	Han	NA	24.91	Wheat	NA	1	NA	NO	NO	Rural	31.6306	65.06	G.C	G1	III2	2135	38.1415	102.003	May
FGC32	60	Male	Han	NA	21.46	Wheat	NA	1	NA	Yes	NO	Rural	31.6306	65.06	G.C	G1	III2	2135	38.1415	102.003	May
FGC33	NA	NA	Han	NA	NA	NA	NA	> 2	NA	NA	NA	Rural	31.6306	65.06	G.C	G1	III2	2135	38.1415	102.003	May
FGC34	52	Female	Han	NA	25.15	Wheat	NA	1	NA	NO	NO	Rural	31.6306	65.06	G.C	G1	III2	2135	38.1415	102.003	May
FGC35	15	Female	Han	-1.09	NA	Wheat	NA	> 2	NA	NO	NO	Rural	31.6306	65.06	G.C	G1	III2	2135	38.1415	102.003	May
FGC36	56	Male	Han	NA	23.39	Wheat	NA	NA	NA	Yes	Yes	Rural	31.6306	65.06	G.C	G1	III2	2135	38.1415	102.003	May
FGC38	54	Male	Han	NA	NA	Wheat	NA	> 2	NA	NA	NA	Rural	31.6306	65.06	G.C	G1	III2	2135	38.1415	102.003	May
FGC39	53	Male	Han	NA	23.84	Wheat	NA	1	NA	NO	NO	Rural	31.6306	65.06	G.C	G1	III2	2135	38.1415	102.003	May
FGC43	55	Female	Han	NA	21.56	Wheat	NA	1	NA	NO	NO	Rural	31.6306	65.06	G.C	G1	III2	2135	38.1415	102.003	May
FGC44	48	Female	Han	NA	24.03	Wheat	NA	> 2	NA	Yes	NO	Rural	31.6306	65.06	G.C	G1	III2	2135	38.1415	102.003	May
FGC45	51	Male	Han	NA	22.47	Wheat	NA	NA	NA	Yes	NO	Rural	31.6306	65.06	G.C	G1	III2	2135	38.1415	102.003	May
FGC46	58	Male	Han	NA	24.34	Wheat	NA	1	NA	Yes	NO	Rural	31.6306	65.06	G.C	G1	III2	2135	38.1415	102.003	May
FGC47	75	Female	Han	NA	24.14	Wheat	NA	1	NA	NO	NO	Rural	31.6306	65.06	G.C	G1	III2	2135	38.1415	102.003	May
FGC48	NA	NA	Han	NA	NA	NA	NA	NA	NA	NA	NA	Rural	31.6306	65.06	G.C	G1	III2	2135	38.1415	102.003	May
FGC49	NA	NA	Han	NA	NA	NA	NA	NA	NA	NA	NA	Rural	31.6306	65.06	G.C	G1	III2	2135	38.1415	102.003	May
FGC50	17	Male	Han	-2.18	NA	Rice&Wheat	NA	1	NA	NO	NO	Rural	31.6306	65.06	G.C	G1	III2	2135	38.1415	102.003	May
FGC52	18	Male	Han	NA	16.22	Rice&Wheat	NA	1	NA	NA	NA	Rural	31.6306	65.06	G.C	G1	III2	2135	38.1415	102.003	May
FGC53	18	Female	Han	NA	17.36	Rice&Wheat	NA	> 2	NA	NO	NO	Rural	31.6306	65.06	G.C	G1	III2	2135	38.1415	102.003	May
FGC54	18	Male	Han	NA	20.96	Rice&Wheat	NA	> 2	NA	NO	NO	Rural	31.6306	65.06	G.C	G1	III2	2135	38.1415	102.003	May
FGC55	17	Male	Han	-0.42	NA	Rice&Wheat	NA	1	NA	NO	NO	Rural	31.6306	65.06	G.C	G1	III2	2135	38.1415	102.003	May
FGC56	16	Male	Han	-0.86	NA	Rice&Wheat	NA	1	NA	NO	NO	Rural	31.6306	65.06	G.C	G1	III2	2135	38.1415	102.003	May
FGC57	17	Male	Han	-0.93	NA	Rice&Wheat	NA	1	NA	NO	NO	Rural	31.6306	65.06	G.C	G1	III2	2135	38.1415	102.003	May
FGC58	17	Male	Han	-1.53	NA	Rice&Wheat	NA	1	NA	NO	NO	Rural	31.6306	65.06	G.C	G1	III2	2135	38.1415	102.003	May
FGC59	18	Male	Han	NA	18.52	Rice&Wheat	NA	1	NA	NO	NO	Rural	31.6306	65.06	G.C	G1	III2	2135	38.1415	102.003	May
FGC60	7	Male	Han	2	NA	Rice&Wheat	NA	NA	NA	NO	NO	Rural	31.6306	65.06	G.C	G1	III2	2135	38.1415	102.003	May
FGC61	17	Male	Han	-0.88	NA	Rice&Wheat	NA	1	NA	NO	NO	Rural	31.6306	65.06	G.C	G1	III2	2135	38.1415	102.003	May
FGC62	18	Male	Han	NA	17.99	Rice&Wheat	Yes	1	NA	NO	Yes	Rural	31.6306	65.06	G.C	G1	III2	2135	38.1415	102.003	May
FGC63	17	Male	Han	-2.02	NA	Rice&Wheat	NA	NA	NA	Yes	NO	Rural	31.6306	65.06	G.C	G1	III2	2135	38.1415	102.003	May
FGC65	17	Male	Han	-1.63	NA	Rice&Wheat	NA	1	NA	NO	Yes	Rural	31.6306	65.06	G.C	G1	III2	2135	38.1415	102.003	May
FGC66	17	Male	Han	-1.67	NA	Rice&Wheat	NA	NA	NA	NO	NO	Rural	31.6306	65.06	G.C	G1	III2	2135	38.1415	102.003	May
FGC68	17	Male	Han	-1.42	NA	Wheat	NA	NA	NA	NO	NO	Rural	31.6306	65.06	G.C	G1	III2	2135	38.1415	102.003	May
FGC69	17	Male	Han	-1.68	NA	Wheat	Yes	NA	NA	NO	NO	Rural	31.6306	65.06	G.C	G1	III2	2135	38.1415	102.003	May
FGC70	17	Male	Han	0.83	NA	Rice&Wheat	NA	NA	NA	NO	Yes	Rural	31.6306	65.06	G.C	G1	III2	2135	38.1415	102.003	May
FGC71	17	Male	Han	-2.13	NA	Wheat	NA	1	NA	NO	NO	Rural	31.6306	65.06	G.C	G1	III2	2135	38.1415	102.003	May
FGC72	19	Male	Han	NA	21.55	Wheat	Yes	1	NA	NO	Yes	Rural	31.6306	65.06	G.C	G1	III2	2135	38.1415	102.003	May
FGC73	17	Male	Han	-2.14	NA	Wheat	NA	NA	NA	NA	NA	Rural	31.6306	65.06	G.C	G1	III2	2135	38.1415	102.003	May
FGC74	16	Male	Han	-0.92	NA	Rice	NA	1	NA	NO	NO	Rural	31.6306	65.06	G.C	G1	III2	2135	38.1415	102.003	May
FGC75	17	Male	Han	-0.93	NA	Wheat	NA	1	NA	Yes	Yes	Rural	31.6306	65.06	G.C	G1	III2	2135	38.1415	102.003	May
FGC76	17	Female	Han	-0.52	NA	Wheat	NA	1	NA	NO	NO	Rural	31.6306	65.06	G.C	G1	III2	2135	38.1415	102.003	May
FGC78	17	Male	Han	-1.05	NA	Wheat	NA	1	NA	NO	NO	Rural	31.6306	65.06	G.C	G1	III2	2135	38.1415	102.003	May
FGC79	18	Male	Han	NA	21.22	Wheat	NA	1	NA	NO	NO	Rural	31.6306	65.06	G.C	G1	III2	2135	38.1415	102.003	May
FGC80	17	Male	Han	-2.2	NA	Wheat	NA	1	NA	NO	NO	Rural	31.6306	65.06	G.C	G1	III2	2135	38.1415	102.003	May
FGC81	17	Male	Han	-0.85	NA	Rice&Wheat	Yes	NA	NA	NO	NO	Rural	31.6306	65.06	G.C	G1	III2	2135	38.1415	102.003	May
FGC82	17	Male	Han	-1.9	NA	Wheat	NA	NA	NA	Yes	NO	Rural	31.6306	65.06	G.C	G1	III2	2135	38.1415	102.003	May
FGC83	41	Male	Han	NA	19.59	Rice	NA	NA	NA	NO	NO	Rural	31.6306	65.06	G.C	G1	III2	2135	38.1415	102.003	May
FGC85	17	Male	Han	-1.08	NA	Rice	NA	NA	NA	NO	NO	Rural	31.6306	65.06	G.C	G1	III2	2135	38.1415	102.003	May
FGC87	18	Male	Han	NA	18.29	Rice	NA	1	NA	NO	NO	Rural	31.6306	65.06	G.C	G1	III2	2135	38.1415	102.003	May
FGC88	17	Male	Han	1.15	NA	Rice	Yes	1	NA	NO	Yes	Rural	31.6306	65.06	G.C	G1	III2	2135	38.1415	102.003	May
FGC89	17	Female	Han	-0.56	NA	Rice&Wheat	NA	1	NA	NO	Yes	Rural	31.6306	65.06	G.C	G1	III2	2135	38.1415	102.003	May
FGC90	17	Male	Han	-1.42	NA	Rice	NA	NA	NA	NO	NO	Rural	31.6306	65.06	G.C	G1	III2	2135	38.1415	102.003	May
FGC91	17	Male	Han	-1.08	NA	Rice	Yes	1	NA	NO	Yes	Rural	31.6306	65.06	G.C	G1	III2	2135	38.1415	102.003	May
FGC92	17	Male	Han	-1.78	NA	Wheat	Yes	NA	NA	NO	NO	Rural	31.6306	65.06	G.C	G1	III2	2135	38.1415	102.003	May
FGY03	72	Female	Tibetan	NA	18.55	Wheat	NA	1	NA	NO	NO	Rural	1.44583	21.01	G.Y	G1	III2	2902	38.6607	100.737	May
FGY04	54	Male	Tibetan	NA	23.67	Wheat	NA	1	NA	Yes	Yes	Rural	1.44583	21.01	G.Y	G1	III2	2902	38.6607	100.737	May
FGY05	40	Female	Tibetan	NA	18.55	Wheat	NA	1	NA	NO	NO	Rural	1.44583	21.01	G.Y	G1	III2	2902	38.6607	100.737	May
FGY07	43	Male	Tibetan	NA	27.24	Wheat	NA	1	NA	NA	NO	Rural	1.44583	21.01	G.Y	G1	III2	2902	38.6607	100.737	May
FGY08	14	Male	Tibetan	1.51	NA	Wheat	NA	1	NA	NA	NO	Rural	1.44583	21.01	G.Y	G1	III2	2902	38.6607	100.737	May
FGY09	12	Female	Tibetan	-0.28	NA	Wheat	NA	1	NA	NA	NO	Rural	1.44583	21.01	G.Y	G1	III2	2902	38.6607	100.737	May
FGY10	14	Female	Tibetan	-0.03	NA	Wheat	NA	1	NA	NA	NO	Rural	1.44583	21.01	G.Y	G1	III2	2902	38.6607	100.737	May
FGY11	13	Female	Tibetan	0.51	NA	Wheat	NA	1	NA	NA	Yes	Rural	1.44583	21.01	G.Y	G1	III2	2902	38.6607	100.737	May
FGY12	11	Male	Tibetan	2.33	NA	Wheat	NA	1	NA	NA	NO	Rural	1.44583	21.01	G.Y	G1	III2	2902	38.6607	100.737	May
FGY13	12	Male	Tibetan	0.71	NA	Wheat	NA	1	NA	NA	NO	Rural	1.44583	21.01	G.Y	G1	III2	2902	38.6607	100.737	May
FGY14	13	Male	Tibetan	1.47	NA	Rice	NA	1	NA	NA	Yes	Rural	1.44583	21.01	G.Y	G1	III2	2902	38.6607	100.737	May
FGY15	12	Female	Tibetan	1.5	NA	Rice	NA	1	NA	NA	NO	Rural	1.44583	21.01	G.Y	G1	III2	2902	38.6607	100.737	May
FGY16	10	Male	Tibetan	0.58	NA	Rice	NA	NA	NA	NA	NO	Rural	1.44583	21.01	G.Y	G1	III2	2902	38.6607	100.737	May
FGY17	9	Male	Tibetan	1.33	NA	Rice	NA	1	NA	NA	Yes	Rural	1.44583	21.01	G.Y	G1	III2	2902	38.6607	100.737	May
FGY18	12	Male	Tibetan	2.17	NA	Rice	NA	1	NA	NA	Yes	Rural	1.44583	21.01	G.Y	G1	III2	2902	38.6607	100.737	May
FGY19	12	Male	Tibetan	2.28	NA	Rice	NA	1	NA	NA	Yes	Rural	1.44583	21.01	G.Y	G1	III2	2902	38.6607	100.737	May
FGY21	13	Female	Tibetan	-2.47	NA	Rice&Wheat	NA	NA	NA	NA	NO	Rural	1.44583	21.01	G.Y	G1	III2	2902	38.6607	100.737	May
FGY22	13	Male	Tibetan	0.87	NA	Rice&Wheat	NA	1	NA	NA	NA	Rural	1.44583	21.01	G.Y	G1	III2	2902	38.6607	100.737	May
FGY23	11	Male	Tibetan	-0.26	NA	Rice	NA	1	NA	NA	NA	Rural	1.44583	21.01	G.Y	G1	III2	2902	38.6607	100.737	May
FGY24	12	Male	Tibetan	0.26	NA	Rice	NA	1	NA	NA	NA	Rural	1.44583	21.01	G.Y	G1	III2	2902	38.6607	100.737	May
FGY25	13	Female	Tibetan	-0.86	NA	Rice	NA	1	NA	NA	NO	Rural	1.44583	21.01	G.Y	G1	III2	2902	38.6607	100.737	May
FGY26	7	Female	Tibetan	NA	NA	Rice	NA	1	NA	NA	NO	Rural	1.44583	21.01	G.Y	G1	III2	2902	38.6607	100.737	May
FGY27	8	Male	Tibetan	2.37	NA	Rice	NA	1	NA	NA	NO	Rural	1.44583	21.01	G.Y	G1	III2	2902	38.6607	100.737	May
FGY28	10	Male	Tibetan	2.97	NA	Rice	NA	1	NA	NA	NO	Rural	1.44583	21.01	G.Y	G1	III2	2902	38.6607	100.737	May
FGY29	8	Male	Tibetan	NA	NA	Wheat	NA	1	NA	NA	NA	Rural	1.44583	21.01	G.Y	G1	III2	2902	38.6607	100.737	May
FGY30	8	Male	Tibetan	NA	NA	Wheat	NA	1	NA	NA	NA	Rural	1.44583	21.01	G.Y	G1	III2	2902	38.6607	100.737	May
FGY31	7	Male	Tibetan	NA	NA	Wheat	NA	1	NA	NA	NA	Rural	1.44583	21.01	G.Y	G1	III2	2902	38.6607	100.737	May
FGY32	10	Male	Tibetan	NA	NA	Rice	Yes	NA	NA	NO	NO	Rural	1.44583	21.01	G.Y	G1	III2	2902	38.6607	100.737	May
FGY33	8	Male	Tibetan	NA	NA	Wheat	NA	1	NA	NA	NA	Rural	1.44583	21.01	G.Y	G1	III2	2902	38.6607	100.737	May
FGY34	9	Male	Tibetan	NA	NA	Rice&Wheat	Yes	NA	NA	NO	NO	Rural	1.44583	21.01	G.Y	G1	III2	2902	38.6607	100.737	May
FGY35	10	Male	Tibetan	3.25	NA	Rice&Wheat	Yes	NA	NA	NA	NA	Rural	1.44583	21.01	G.Y	G1	III2	2902	38.6607	100.737	May
FGY36	8	Male	Tibetan	NA	NA	Wheat	NA	1	NA	NA	NA	Rural	1.44583	21.01	G.Y	G1	III2	2902	38.6607	100.737	May
FGY37	10	Female	Tibetan	1.44	NA	Rice	Yes	NA	NA	NO	NO	Rural	1.44583	21.01	G.Y	G1	III2	2902	38.6607	100.737	May
FGY38	10	Male	Tibetan	NA	NA	Rice&Wheat	Yes	NA	NA	NO	NO	Rural	1.44583	21.01	G.Y	G1	III2	2902	38.6607	100.737	May
FGY39	10	Male	Tibetan	0.68	NA	Rice	Yes	1	NA	NO	NO	Rural	1.44583	21.01	G.Y	G1	III2	2902	38.6607	100.737	May
FGY40	10	Male	Tibetan	0.17	NA	Wheat	Yes	1	NA	NO	NO	Rural	1.44583	21.01	G.Y	G1	III2	2902	38.6607	100.737	May
FGY41	11	Female	Tibetan	-1.33	NA	Rice	Yes	1	NA	NO	NO	Rural	1.44583	21.01	G.Y	G1	III2	2902	38.6607	100.737	May
FGY42	9	Female	Tibetan	-0.76	NA	Wheat	NO	1	NA	NO	NO	Rural	1.44583	21.01	G.Y	G1	III2	2902	38.6607	100.737	May
FGY43	11	Male	Tibetan	0.2	NA	Rice	Yes	NA	NA	NA	NA	Rural	1.44583	21.01	G.Y	G1	III2	2902	38.6607	100.737	May
FGY47	13	Male	Tibetan	-0.56	NA	Rice&Wheat	Yes	NA	NA	NO	NO	Rural	1.44583	21.01	G.Y	G1	III2	2902	38.6607	100.737	May
FGY48	9	Male	Tibetan	0.41	NA	NA	Yes	NA	NA	NA	NA	Rural	1.44583	21.01	G.Y	G1	III2	2902	38.6607	100.737	May
FGY49	13	Male	Tibetan	NA	NA	Wheat	NA	1	NA	NA	NA	Rural	1.44583	21.01	G.Y	G1	III2	2902	38.6607	100.737	May
FGY50	13	Male	Tibetan	1.79	NA	Rice	NO	1	NA	NO	NO	Rural	1.44583	21.01	G.Y	G1	III2	2902	38.6607	100.737	May
FGY51	12	Male	Tibetan	0.48	NA	Rice	Yes	1	NA	NO	NO	Rural	1.44583	21.01	G.Y	G1	III2	2902	38.6607	100.737	May
FGY52	13	Female	Tibetan	1.79	NA	Wheat	Yes	NA	NA	NO	NO	Rural	1.44583	21.01	G.Y	G1	III2	2902	38.6607	100.737	May
FGY53	13	Male	Tibetan	2.07	NA	Rice	NA	NA	NA	NO	NO	Rural	1.44583	21.01	G.Y	G1	III2	2902	38.6607	100.737	May
FGY54	13	Male	Tibetan	1.57	NA	Wheat	NA	1	NA	NA	NA	Rural	1.44583	21.01	G.Y	G1	III2	2902	38.6607	100.737	May
FGY55	13	Male	Tibetan	NA	NA	Wheat	NA	1	NA	NA	NA	Rural	1.44583	21.01	G.Y	G1	III2	2902	38.6607	100.737	May
FGY56	9	Female	Tibetan	NA	NA	Wheat	Yes	1	NA	NO	NO	Rural	1.44583	21.01	G.Y	G1	III2	2902	38.6607	100.737	May
FGL01	82	Male	Han	NA	NA	Rice	NA	1-2	NA	NA	NA	Urban	183.592	2186.29	G.L	G2	II4	154	25.2736	110.29	May
FGL02	62	Male	Han	NA	NA	Rice	NA	1-2	NA	NO	NO	Urban	183.592	2186.29	G.L	G2	II4	154	25.2736	110.29	May
FGL03	80	Female	Han	NA	NA	NA	NA	NA	Good	NA	NA	Urban	183.592	2186.29	G.L	G2	II4	154	25.2736	110.29	May
FGL04	8	Male	Han	NA	NA	Rice	NA	> 2	OK	NA	NA	Urban	183.592	2186.29	G.L	G2	II4	154	25.2736	110.29	May
FGL06	9	Female	Han	NA	NA	NA	NA	1-2	Bad	NA	NA	Urban	183.592	2186.29	G.L	G2	II4	154	25.2736	110.29	May
FGL07	7	Male	Han	NA	NA	NA	NA	1-2	Bad	NA	NA	Urban	183.592	2186.29	G.L	G2	II4	154	25.2736	110.29	May
FGL08	8	Female	NA	NA	NA	NA	NA	1-2	OK	NA	NA	Urban	183.592	2186.29	G.L	G2	II4	154	25.2736	110.29	May
FGL09	30	Male	Han	NA	NA	NA	NA	1-2	Good	NA	NA	Urban	183.592	2186.29	G.L	G2	II4	154	25.2736	110.29	May
FGL10	26	Female	Han	NA	NA	NA	NA	> 2	Good	NA	NA	Urban	183.592	2186.29	G.L	G2	II4	154	25.2736	110.29	May
FGL101	64	Male	Han	NA	NA	NA	NO	1-2	Good	Yes	Yes	Urban	183.592	2186.29	G.L	G2	II4	154	25.2736	110.29	May
FGL103	69	Female	Han	NA	NA	NA	NA	1-2	OK	NA	NA	Urban	183.592	2186.29	G.L	G2	II4	154	25.2736	110.29	May
FGL104	35	Male	Han	NA	NA	NA	NA	1-2	OK	NA	Yes	Rural	163.249	132.41	G.L	G2	II4	316	25.2736	110.29	May
FGL105	32	Female	Han	NA	NA	NA	NA	> 2	Bad	NA	NA	Rural	163.249	132.41	G.L	G2	II4	316	25.2736	110.29	May
FGL106	4	Male	Han	NA	NA	NA	NA	1-2	Good	NA	NA	Rural	163.249	132.41	G.L	G2	II4	316	25.2736	110.29	May
FGL107	4	Female	Han	NA	NA	NA	NA	NA	Good	NA	NA	Rural	163.249	132.41	G.L	G2	II4	316	25.2736	110.29	May
FGL109	57	Female	Han	NA	NA	NA	NA	> 2	Good	NA	NA	Rural	163.249	132.41	G.L	G2	II4	316	25.2736	110.29	May
FGL11	36	Female	Han	NA	NA	NA	NA	> 2	Good	NA	NA	Urban	183.592	2186.29	G.L	G2	II4	316	25.2736	110.29	May
FGL110	6	Female	Han	NA	NA	NA	NA	> 2	OK	NA	NA	Rural	163.249	132.41	G.L	G2	II4	316	25.2736	110.29	May
FGL14	56	Male	Han	NA	NA	NA	NA	1-2	OK	NA	NA	Urban	163.249	132.41	G.L	G2	II4	316	25.2736	110.29	May
FGL16	7	Male	Han	NA	NA	NA	NA	NA	Good	NA	NA	Rural	163.249	132.41	G.L	G2	II4	316	25.2736	110.29	May
FGL17	55	Male	Han	NA	NA	NA	NA	1-2	NA	NA	NA	Rural	163.249	132.41	G.L	G2	II4	316	25.2736	110.29	May
FGL18	52	Female	Han	NA	NA	NA	NA	1	NA	NA	NA	Rural	163.249	132.41	G.L	G2	II4	316	25.2736	110.29	May
FGL19	52	Male	Hui	NA	NA	NA	NA	1-2	Good	NA	NA	Urban	183.592	2186.29	G.L	G2	II4	154	25.2736	110.29	May
FGL20	56	Female	Han	NA	NA	NA	NA	1-2	OK	NA	NA	Rural	163.249	132.41	G.L	G2	II4	316	25.2736	110.29	May
FGL22	34	Male	Han	NA	NA	NA	NA	1-2	OK	Yes	NO	Rural	163.249	132.41	G.L	G2	II4	316	25.2736	110.29	May
FGL23	46	Female	Han	NA	NA	NA	NA	NA	OK	NA	NA	Rural	163.249	132.41	G.L	G2	II4	316	25.2736	110.29	May
FGL24	21	Female	Han	NA	NA	NA	NA	NA	NA	NA	NA	Rural	163.249	132.41	G.L	G2	II4	316	25.2736	110.29	May
FGL26	56	Male	Han	NA	NA	NA	NA	NA	OK	NA	NA	Rural	163.249	132.41	G.L	G2	II4	316	25.2736	110.29	May
FGL27	55	Female	NA	NA	NA	NA	NA	1-2	OK	NA	NA	Urban	183.592	2186.29	G.L	G2	II4	154	25.2736	110.29	May
FGL31	61	Female	Han	NA	NA	NA	NA	1-2	OK	NA	NA	Rural	163.249	132.41	G.L	G2	II4	316	25.2736	110.29	May
FGL32	57	Male	Han	NA	NA	NA	NA	NA	OK	NA	NA	Rural	163.249	132.41	G.L	G2	II4	316	25.2736	110.29	May
FGL33	60	Female	Han	NA	NA	NA	NA	1-2	OK	NA	NA	Urban	183.592	2186.29	G.L	G2	II4	154	25.2736	110.29	May
FGL34	54	Female	Han	NA	NA	NA	NA	1-2	OK	NA	NA	Urban	183.592	2186.29	G.L	G2	II4	154	25.2736	110.29	May
FGL36	56	Male	Han	NA	NA	NA	NA	1-2	Good	NA	NA	Urban	183.592	2186.29	G.L	G2	II4	154	25.2736	110.29	May
FGL38	47	Female	Han	NA	NA	NA	NA	1-2	Good	NA	NA	Urban	183.592	2186.29	G.L	G2	II4	154	25.2736	110.29	May
FGL40	30	Female	Han	NA	NA	NA	NA	> 2	Good	NA	NA	Urban	183.592	2186.29	G.L	G2	II4	154	25.2736	110.29	May
FGL41	27	Male	Han	NA	NA	NA	NA	1-2	OK	Yes	Yes	Urban	183.592	2186.29	G.L	G2	II4	154	25.2736	110.29	May
FGL44	61	Male	Han	NA	NA	NA	NA	1-2	OK	Yes	Yes	Urban	183.592	2186.29	G.L	G2	II4	154	25.2736	110.29	May
FGL45	25	Male	Han	NA	NA	NA	NA	1-2	Good	Yes	Yes	Urban	183.592	2186.29	G.L	G2	II4	154	25.2736	110.29	May
FGL46	64	Male	Han	NA	NA	NA	NA	1-2	Good	NA	NA	Urban	183.592	2186.29	G.L	G2	II4	154	25.2736	110.29	May
FGL47	65	Female	Han	NA	NA	NA	NA	1-2	NA	NA	NA	Urban	183.592	2186.29	G.L	G2	II4	154	25.2736	110.29	May
FGL48	70	Male	Hui	NA	NA	NA	NA	1-2	OK	NA	NA	Urban	183.592	2186.29	G.L	G2	II4	154	25.2736	110.29	May
FGL49	30	Female	Han	NA	NA	NA	NA	1-2	OK	NA	NA	Urban	183.592	2186.29	G.L	G2	II4	154	25.2736	110.29	May
FGL52	33	Male	Han	NA	NA	NA	NA	NA	Good	NA	NA	Rural	163.249	132.41	G.L	G2	II4	316	25.2736	110.29	May
FGL54	7	Female	Han	NA	NA	NA	NA	NA	Good	NA	NA	Rural	163.249	132.41	G.L	G2	II4	316	25.2736	110.29	May
FGL55	8	Male	Han	NA	NA	NA	NA	NA	Good	NA	NA	Rural	163.249	132.41	G.L	G2	II4	316	25.2736	110.29	May
FGL56	6	Male	Han	NA	NA	NA	NA	NA	Good	NA	NA	Rural	163.249	132.41	G.L	G2	II4	316	25.2736	110.29	May
FGL57	47	Female	Han	NA	NA	NA	NA	NA	Good	NA	NA	Rural	163.249	132.41	G.L	G2	II4	316	25.2736	110.29	May
FGL58	53	Male	Han	NA	NA	NA	NO	1-2	OK	NA	NA	Rural	163.249	132.41	G.L	G2	II4	316	25.2736	110.29	May
FGL59	83	Female	Han	NA	NA	NA	NA	> 2	Good	NA	NA	Rural	163.249	132.41	G.L	G2	II4	316	25.2736	110.29	May
FGL60	6	Female	Han	NA	NA	NA	NA	1-2	OK	NA	NA	Rural	163.249	132.41	G.L	G2	II4	316	25.2736	110.29	May
FGL61	60	Male	Han	NA	NA	NA	NA	1-2	Good	NA	NA	Rural	163.249	132.41	G.L	G2	II4	316	25.2736	110.29	May
FGL63	7	Female	Han	NA	NA	NA	NA	1-2	Good	NA	NA	Rural	163.249	132.41	G.L	G2	II4	316	25.2736	110.29	May
FGL64	60	Female	Han	NA	NA	NA	NA	1-2	OK	NA	NA	Rural	163.249	132.41	G.L	G2	II4	316	25.2736	110.29	May
FGL65	7	Female	Han	NA	NA	NA	NA	1-2	NA	NA	NA	Rural	163.249	132.41	G.L	G2	II4	316	25.2736	110.29	May
FGL66	4	Male	Han	NA	NA	NA	NA	NA	NA	NA	NA	Rural	163.249	132.41	G.L	G2	II4	316	25.2736	110.29	May
FGL67	8	Female	Han	NA	NA	NA	NA	1-2	OK	NA	NA	Rural	163.249	132.41	G.L	G2	II4	316	25.2736	110.29	May
FGL68	37	Male	Han	NA	NA	NA	NA	1-2	Good	NA	NA	Rural	163.249	132.41	G.L	G2	II4	316	25.2736	110.29	May
FGL69	55	Male	Han	NA	NA	NA	Yes	1-2	OK	NA	NA	Rural	163.249	132.41	G.L	G2	II4	316	25.2736	110.29	May
FGL70	53	Female	Han	NA	NA	NA	NA	1-2	Good	NA	NA	Rural	163.249	132.41	G.L	G2	II4	316	25.2736	110.29	May
FGL71	51	Female	Han	NA	NA	NA	NA	1-2	Good	NA	NA	Urban	183.592	2186.29	G.L	G2	II4	154	25.2736	110.29	May
FGL73	41	Male	Han	NA	NA	NA	Yes	1-2	Good	NA	NA	Rural	163.249	132.41	G.L	G2	II4	316	25.2736	110.29	May
FGL75	54	Female	Han	NA	NA	NA	NA	1-2	Good	NA	NA	Rural	163.249	132.41	G.L	G2	II4	316	25.2736	110.29	May
FGL77	29	Female	NA	NA	NA	NA	Yes	1-2	Good	NA	NA	Rural	163.249	132.41	G.L	G2	II4	316	25.2736	110.29	May
FGL79	67	Male	Han	NA	NA	NA	Yes	1-2	Good	NA	NA	Rural	163.249	132.41	G.L	G2	II4	316	25.2736	110.29	May
FGL81	54	Male	Han	NA	NA	NA	NA	1-2	Good	NA	NA	Urban	183.592	2186.29	G.L	G2	II4	154	25.2736	110.29	May
FGL82	64	Female	Han	NA	NA	NA	Yes	1-2	OK	NA	NA	Urban	183.592	2186.29	G.L	G2	II4	154	25.2736	110.29	May
FGL83	52	Female	Han	NA	NA	NA	Yes	NA	OK	NA	NA	Urban	183.592	2186.29	G.L	G2	II4	154	25.2736	110.29	May
FGL84	39	Male	NA	NA	NA	NA	NA	1-2	OK	NA	NA	Urban	183.592	2186.29	G.L	G2	II4	154	25.2736	110.29	May
FGL85	11	Male	NA	NA	NA	NA	NA	NA	Good	NA	NA	Urban	183.592	2186.29	G.L	G2	II4	154	25.2736	110.29	May
FGL86	23	Female	Han	NA	NA	NA	Yes	1-2	Good	NA	NA	Urban	183.592	2186.29	G.L	G2	II4	154	25.2736	110.29	May
FGL87	48	Male	Han	NA	NA	NA	NA	1-2	OK	NA	NA	Urban	183.592	2186.29	G.L	G2	II4	154	25.2736	110.29	May
FGL90	56	Male	Hui	NA	NA	NA	NA	1-2	OK	NA	NA	Urban	183.592	2186.29	G.L	G2	II4	154	25.2736	110.29	May
FGL91	51	Female	Han	NA	NA	NA	NA	1-2	Good	NA	NA	Urban	183.592	2186.29	G.L	G2	II4	154	25.2736	110.29	May
FGL93	6	Female	Han	NA	NA	NA	Yes	1-2	OK	NA	NA	Urban	183.592	2186.29	G.L	G2	II4	154	25.2736	110.29	May
FGL95	55	Male	Han	NA	NA	NA	NA	NA	OK	NA	NA	Rural	183.592	2186.29	G.L	G2	II4	154	25.2736	110.29	May
FGZ31M	NA	Female	Han	NA	NA	NA	NA	NA	NA	NA	NA	Urban	1950.18	21503.2	G.G	G	II4	9	23.1579	113.273	July
FGZ38M	NA	Female	Han	NA	NA	NA	NA	NA	NA	NA	NA	Urban	1950.18	21503.2	G.G	G	II4	9	23.1579	113.273	July
FGZ39M	NA	Female	Han	NA	NA	NA	NA	NA	NA	NA	NA	Urban	1950.18	21503.2	G.G	G	II4	9	23.1579	113.273	July
FGZ40M	NA	Female	Han	NA	NA	NA	NA	NA	NA	NA	NA	Urban	1950.18	21503.2	G.G	G	II4	9	23.1579	113.273	July
FGZ41M	NA	Female	Han	NA	NA	NA	NA	NA	NA	NA	NA	Urban	1950.18	21503.2	G.G	G	II4	9	23.1579	113.273	July
FGZ42M	NA	Female	Han	NA	NA	NA	NA	NA	NA	NA	NA	Urban	1950.18	21503.2	G.G	G	II4	9	23.1579	113.273	July
FGZ43M	NA	Female	Han	NA	NA	NA	NA	NA	NA	NA	NA	Urban	1950.18	21503.2	G.G	G	II4	9	23.1579	113.273	July
FHZ01	46	Female	Han	NA	23.24	Wheat	NA	1	NA	NA	NA	Rural	858.543	239	H.Z	H	II2	43	37.7563	114.776	June
FHZ02	15	Male	Han	-0.94	NA	NA	NA	NA	Good	NA	NA	Rural	858.543	239	H.S	H	II2	43	37.7563	114.776	June
FHZ03	59	Male	Han	NA	25.25	NA	NA	1	NA	NO	NA	Rural	858.543	239	H.Z	H	II2	43	37.7563	114.776	June
FHZ05	63	Female	Han	NA	25.39	NA	NA	NA	NA	NA	NA	Rural	858.543	239	H.S	H	II2	43	37.7563	114.776	June
FHZ06	55	Female	Han	NA	30.04	Wheat	NA	1	NA	NA	NA	Rural	858.543	239	H.Z	H	II2	43	37.7563	114.776	June
FHZ07	58	Male	Han	NA	22.49	Wheat	NA	1	OK	NA	NA	Rural	858.543	239	H.S	H	II2	43	37.7563	114.776	June
FHZ10	32	Male	Han	NA	24.8	Wheat	NA	1	NA	Yes	NA	Rural	858.543	239	H.Z	H	II2	43	37.7563	114.776	June
FHZ13	23	Male	Han	NA	24.49	Rice&Wheat	NA	1	Good	NA	NA	Rural	858.543	239	H.S	H	II2	43	37.7563	114.776	June
FHZ14	10	Female	Han	0.87	NA	Wheat	NA	1	Good	NA	NA	Rural	858.543	239	H.Z	H	II2	43	37.7563	114.776	June
FHZ17	56	Male	Han	NA	29.24	Rice&Wheat	NA	1-2	Bad	NA	Yes	Rural	858.543	239	H.S	H	II2	43	37.7563	114.776	June
FHZ18	22	Female	Han	NA	NA	Rice&Wheat	NA	NA	Good	NA	NA	Rural	858.543	239	H.Z	H	II2	43	37.7563	114.776	June
FHZ20	51	Male	Han	NA	NA	NA	NA	1-2	OK	NA	Yes	Rural	858.543	239	H.S	H	II2	43	37.7563	114.776	June
FHZ21	28	Male	Han	NA	NA	Wheat	NA	NA	NA	NA	Yes	Rural	858.543	239	H.Z	H	II2	43	37.7563	114.776	June
FHZ23	28	Female	Han	NA	NA	Wheat	NA	1	NA	NA	NA	Rural	858.543	239	H.S	H	II2	43	37.7563	114.776	June
FHZ25	33	Male	Han	NA	NA	NA	NA	1	Good	NA	NA	Rural	858.543	239	H.Z	H	II2	43	37.7563	114.776	June
FHZ26	50	Female	Han	NA	27.55	NA	NA	1	Good	NO	Yes	Urban	80.8809	6082.6	H.S	H	II2	43	37.7563	114.776	June
FHZ27	50	Male	Han	NA	27.76	NA	NA	1	Good	NO	Yes	Urban	80.8809	6082.6	H.Z	H	II2	43	37.7563	114.776	June
FHZ28	38	Female	Han	NA	18.26	NA	NA	1	Good	NO	NO	Urban	80.8809	6082.6	H.S	H	II2	43	37.7563	114.776	June
FHZ29	49	Female	Han	NA	25.39	NA	NA	1-2	Good	NO	Yes	Urban	80.8809	6082.6	H.Z	H	II2	43	37.7563	114.776	June
FHZ30	25	Female	Han	NA	21.09	NA	NA	> 2	Good	NO	Yes	Urban	80.8809	6082.6	H.S	H	II2	43	37.7563	114.776	June
FHZ31	29	Female	Han	NA	21.49	NA	NA	1	Bad	NO	Yes	Urban	80.8809	6082.6	H.Z	H	II2	43	37.7563	114.776	June
FHZ32	26	Female	Han	NA	27.55	NA	NA	1-2	Bad	NO	Yes	Urban	80.8809	6082.6	H.S	H	II2	43	37.7563	114.776	June
FHZ33	30	Female	Han	NA	29.3	NA	NA	1-2	Good	NO	Yes	Urban	80.8809	6082.6	H.Z	H	II2	43	37.7563	114.776	June
FHZ36	31	Female	Han	NA	18.82	NA	NA	1	Good	NO	Yes	Urban	80.8809	6082.6	H.S	H	II2	43	37.7563	114.776	June
FHZ37	32	Female	Han	NA	24.02	NA	NA	1	Good	NO	Yes	Urban	80.8809	6082.6	H.Z	H	II2	43	37.7563	114.776	June
FHZ40	38	Female	Han	NA	NA	NA	NA	NA	OK	NA	NA	Urban	80.8809	6082.6	H.S	H	II2	43	37.7563	114.776	June
FHZ41	7	Male	Han	4.69	NA	NA	NA	1	NA	NA	NA	Urban	80.8809	6082.6	H.Z	H	II2	43	37.7563	114.776	June
FHZ44	28	Female	Han	NA	24.61	NA	NA	1	Bad	NO	NO	Urban	80.8809	6082.6	H.S	H	II2	43	37.7563	114.776	June
FHZ45	33	Female	Han	NA	22.27	NA	NA	1	OK	NO	NO	Urban	80.8809	6082.6	H.Z	H	II2	43	37.7563	114.776	June
FHZ46	25	Female	Han	NA	19.96	NA	NA	NA	Good	NA	NA	Urban	80.8809	6082.6	H.S	H	II2	43	37.7563	114.776	June
FHZ47	19	Female	Han	NA	17.58	NA	NA	1	Good	NA	NA	Urban	80.8809	6082.6	H.Z	H	II2	43	37.7563	114.776	June
FHZ48	43	Female	Han	NA	27.34	NA	NA	1	NA	NA	NA	Urban	80.8809	6082.6	H.S	H	II2	43	37.7563	114.776	June
FHZ49	43	Male	Han	NA	26.12	NA	NA	NA	NA	NA	NA	Urban	80.8809	6082.6	H.Z	H	II2	43	37.7563	114.776	June
FHZ51	68	Female	Han	NA	21.48	NA	NA	NA	Good	NA	NA	Urban	80.8809	6082.6	H.S	H	II2	43	37.7563	114.776	June
FHZ52	43	Female	Han	NA	24.2	NA	NA	NA	NA	NA	NA	Urban	80.8809	6082.6	H.Z	H	II2	43	37.7563	114.776	June
FHZ53	47	Female	Han	NA	19.53	NA	NA	NA	NA	NA	NA	Urban	80.8809	6082.6	H.S	H	II2	43	37.7563	114.776	June
FHZ54	42	Male	Han	NA	27.78	NA	NA	NA	NA	NA	NA	Urban	80.8809	6082.6	H.Z	H	II2	43	37.7563	114.776	June
FHZ55	30	Male	Han	NA	22.09	NA	NA	1	NA	NA	NA	Urban	80.8809	6082.6	H.S	H	II2	43	37.7563	114.776	June
FHZ56	42	Female	Han	NA	19.53	NA	NA	1	Good	NA	NA	Urban	80.8809	6082.6	H.Z	H	II2	43	37.7563	114.776	June
FHZ57	81	Male	Han	NA	23.39	NA	NA	1	Good	NA	NA	Urban	80.8809	6082.6	H.S	H	II2	43	37.7563	114.776	June
FHZ59	52	Female	Han	NA	23.44	NA	NA	1	Good	NA	NA	Urban	80.8809	6082.6	H.Z	H	II2	43	37.7563	114.776	June
FHZ61	26	Female	Han	NA	18.13	NA	NA	1	OK	NA	NA	Urban	80.8809	6082.6	H.S	H	II2	43	37.7563	114.776	June
FHC03	11	Male	Han	-0.42	NA	Rice&Wheat	NA	1	NA	NA	NA	Rural	35.335	258.1	H.C	H1	II1	321	48.2395	129.391	August
FHC04	7	Female	Han	-1.49	NA	Rice&Wheat	Yes	1	NA	Yes	NA	Rural	35.335	258.1	H.C	H1	II1	321	48.2395	129.391	August
FHC06	55	Male	Han	NA	24.49	Rice&Wheat	NA	> 2	NA	NA	NA	Rural	35.335	258.1	H.C	H1	II1	321	48.2395	129.391	August
FHC07	57	Female	Han	NA	25.71	Rice&Wheat	NA	1	NA	NA	NA	Rural	35.335	258.1	H.C	H1	II1	321	48.2395	129.391	August
FHC10	60	Female	Han	NA	24.97	Rice&Wheat	NA	1	NA	NA	NA	Rural	35.335	258.1	H.C	H1	II1	321	48.2395	129.391	August
FHC11	54	Female	Han	NA	23.44	Rice&Wheat	NA	> 2	NA	NA	NA	Rural	35.335	258.1	H.C	H1	II1	321	48.2395	129.391	August
FHC12	58	Female	Han	NA	23.98	Rice&Wheat	NA	> 2	NA	NA	NA	Rural	35.335	258.1	H.C	H1	II1	321	48.2395	129.391	August
FHC13	43	Male	Han	NA	24.69	Rice&Wheat	NA	1	NA	NA	NA	Rural	35.335	258.1	H.C	H1	II1	321	48.2395	129.391	August
FHC14	55	Male	Han	NA	22.49	Rice&Wheat	NA	1	NA	NA	NA	Rural	35.335	258.1	H.C	H1	II1	321	48.2395	129.391	August
FHC16	56	Female	Han	NA	23.31	Rice&Wheat	NA	> 2	NA	NA	NA	Rural	35.335	258.1	H.C	H1	II1	321	48.2395	129.391	August
FHC21	13	Female	Han	2.6	NA	Rice&Wheat	Yes	1	NA	NA	NA	Rural	35.335	258.1	H.C	H1	II1	321	48.2395	129.391	August
FHC22	57	Male	Han	NA	21.6	Wheat	NA	1	NA	NO	Yes	Rural	35.335	258.1	H.C	H1	II1	321	48.2395	129.391	August
FHC23	54	Female	Han	NA	26.44	Rice&Wheat	NA	NA	NA	NA	Yes	Rural	35.335	258.1	H.C	H1	II1	321	48.2395	129.391	August
FHC24	31	Male	Han	NA	20.99	Wheat	NA	1	NA	NO	Yes	Rural	35.335	258.1	H.C	H1	II1	321	48.2395	129.391	August
FHC25	36	Female	Han	NA	26.67	Rice	NA	NA	NA	NO	Yes	Rural	35.335	258.1	H.C	H1	II1	321	48.2395	129.391	August
FHC26	54	Male	Han	NA	22.09	Wheat	NA	> 2	NA	Yes	Yes	Rural	35.335	258.1	H.C	H1	II1	321	48.2395	129.391	August
FHC27	32	Female	Han	NA	20.2	Wheat	NA	NA	NA	NO	NO	Rural	35.335	258.1	H.C	H1	II1	321	48.2395	129.391	August
FHC28	52	Female	Han	NA	25.69	Rice	NA	> 2	NA	NA	NA	Rural	35.335	258.1	H.C	H1	II1	321	48.2395	129.391	August
FHC32	31	Female	Han	NA	23.44	Wheat	NA	1	NA	NO	Yes	Rural	35.335	258.1	H.C	H1	II1	321	48.2395	129.391	August
FHC39	41	Female	Han	NA	22.1	Rice	NA	1	NA	NO	NO	Rural	35.335	258.1	H.C	H1	II1	321	48.2395	129.391	August
FHC40	45	Male	Han	NA	27.68	Rice&Wheat	NA	1	NA	Yes	NO	Rural	35.335	258.1	H.C	H1	II1	321	48.2395	129.391	August
FHC41	56	Male	Han	NA	27.68	Rice&Wheat	NA	1	NA	NO	Yes	Rural	35.335	258.1	H.C	H1	II1	321	48.2395	129.391	August
FHC42	56	Female	Han	NA	21.48	Wheat	NA	> 2	NA	NO	Yes	Rural	35.335	258.1	H.C	H1	II1	321	48.2395	129.391	August
FHD01	55	Female	Han	NA	NA	Rice	NO	1-2	NA	NA	NA	Rural	151.291	1336.8	H.D	H1	II1	145	46.0512	125.962	January
FHD02	38	Female	Han	NA	NA	Rice	NO	1-2	Good	NA	NA	Rural	151.291	1336.8	H.D	H1	II1	145	46.0512	125.962	January
FHD05	9	Male	Han	3.93	NA	Rice	NO	1-2	OK	Yes	NA	Rural	151.291	1336.8	H.D	H1	II1	145	46.0512	125.962	January
FHD07	53	Male	Han	NA	22.82	Rice	NO	1-2	Good	Yes	NA	Rural	151.291	1336.8	H.D	H1	II1	145	46.0512	125.962	January
FHD09	46	Male	Han	NA	27.31	Rice	NO	1-2	Bad	NA	NA	Rural	151.291	1336.8	H.D	H1	II1	145	46.0512	125.962	January
FHD10	45	Male	Han	NA	24.51	Rice	NO	1-2	Bad	Yes	NA	Rural	151.291	1336.8	H.D	H1	II1	145	46.0512	125.962	January
FHD11	55	Female	Han	NA	22.04	Rice	NO	> 2	Good	NA	NA	Rural	151.291	1336.8	H.D	H1	II1	145	46.0512	125.962	January
FHD12	53	Male	Han	NA	NA	Rice&Wheat	NA	NA	NA	NA	NA	Rural	151.291	1336.8	H.D	H1	II1	145	46.0512	125.962	January
FHD13	57	Female	Han	NA	23.05	Rice	NO	> 2	OK	NA	NA	Rural	151.291	1336.8	H.D	H1	II1	145	46.0512	125.962	January
FHD14	53	Female	Han	NA	19.68	Rice	Yes	> 2	Good	NA	NA	Rural	151.291	1336.8	H.D	H1	II1	145	46.0512	125.962	January
FHD15	60	Male	Han	NA	21.8	Rice	NO	> 2	Good	NA	NA	Rural	151.291	1336.8	H.D	H1	II1	145	46.0512	125.962	January
FHD16	61	Female	Han	NA	22.31	Rice	NO	1-2	Good	NA	NA	Rural	151.291	1336.8	H.D	H1	II1	145	46.0512	125.962	January
FHD18	52	Male	Han	NA	24.8	Rice	NO	1-2	Good	Yes	NA	Rural	151.291	1336.8	H.D	H1	II1	145	46.0512	125.962	January
FHD20	61	Male	Han	NA	24.22	Rice	NO	1-2	Good	NA	NA	Rural	151.291	1336.8	H.D	H1	II1	145	46.0512	125.962	January
FHD21	49	Male	Han	NA	23.36	Rice	NO	1	Good	NA	NA	Rural	151.291	1336.8	H.D	H1	II1	145	46.0512	125.962	January
FHD22	49	Male	Han	NA	27.68	Rice	NO	1-2	Good	NA	NA	Rural	151.291	1336.8	H.D	H1	II1	145	46.0512	125.962	January
FHD23	51	Female	Han	NA	23.31	Rice	NO	1-2	Good	NA	NA	Rural	151.291	1336.8	H.D	H1	II1	145	46.0512	125.962	January
FHD24	9	Male	Han	0.98	NA	Rice	Yes	1-2	Good	NA	NA	Rural	151.291	1336.8	H.D	H1	II1	145	46.0512	125.962	January
FHD25	47	Female	Han	NA	21.72	Rice	NO	NA	OK	NA	NA	Rural	151.291	1336.8	H.D	H1	II1	145	46.0512	125.962	January
FHD27	29	Female	Han	NA	20.43	Rice	NO	1-2	OK	NA	NA	Rural	151.291	1336.8	H.D	H1	II1	145	46.0512	125.962	January
FHD29	51	Male	Han	NA	NA	Rice	NO	1-2	Good	Yes	NA	Rural	151.291	1336.8	H.D	H1	II1	145	46.0512	125.962	January
FHD30	54	Female	Han	NA	NA	Rice	Yes	> 2	Good	NA	NA	Rural	151.291	1336.8	H.D	H1	II1	145	46.0512	125.962	January
FHD31	51	Male	Han	NA	21.45	Rice	NO	1-2	Good	Yes	NA	Rural	151.291	1336.8	H.D	H1	II1	145	46.0512	125.962	January
FHD33	52	Female	Han	NA	NA	Rice	Yes	1-2	Good	NA	NA	Rural	151.291	1336.8	H.D	H1	II1	145	46.0512	125.962	January
FHD34	55	Male	Han	NA	23.08	Rice	Yes	> 2	Good	Yes	NA	Rural	151.291	1336.8	H.D	H1	II1	145	46.0512	125.962	January
FHD35	46	Female	Han	NA	24.2	Rice	Yes	> 2	Good	Yes	NA	Rural	151.291	1336.8	H.D	H1	II1	145	46.0512	125.962	January
FHD36	47	Male	Han	NA	25.95	Rice	NO	> 2	OK	NA	NA	Rural	151.291	1336.8	H.D	H1	II1	145	46.0512	125.962	January
FHD37	51	Male	Han	NA	22.55	Rice	Yes	1-2	OK	NA	NA	Rural	151.291	1336.8	H.D	H1	II1	145	46.0512	125.962	January
FHD38	7	Male	Han	-1.54	NA	Rice	NO	1-2	Good	NA	NA	Rural	151.291	1336.8	H.D	H1	II1	145	46.0512	125.962	January
FHD40	53	Male	Han	NA	25.1	Rice&Wheat	NO	1-2	Good	NA	NA	Rural	151.291	1336.8	H.D	H1	II1	145	46.0512	125.962	January
FHD41	53	Female	Han	NA	21.51	Rice	NO	1-2	Good	NA	NA	Rural	151.291	1336.8	H.D	H1	II1	145	46.0512	125.962	January
FHD42	52	Female	Han	NA	24.34	Rice	NO	1-2	Good	NA	NA	Rural	151.291	1336.8	H.D	H1	II1	145	46.0512	125.962	January
FHD43	48	Female	Han	NA	21.91	Rice	NO	1-2	Good	NA	NA	Rural	151.291	1336.8	H.D	H1	II1	145	46.0512	125.962	January
FHD44	51	Female	Han	NA	20.57	Rice	NO	1-2	OK	NA	NA	Rural	151.291	1336.8	H.D	H1	II1	145	46.0512	125.962	January
FHD45	45	Male	Han	NA	22.49	NA	Yes	> 2	Good	NA	NA	Rural	151.291	1336.8	H.D	H1	II1	145	46.0512	125.962	January
FHD46	7	Male	Han	4.94	NA	Rice	NO	1-2	Good	NA	NA	Rural	151.291	1336.8	H.D	H1	II1	145	46.0512	125.962	January
FHD47	84	Female	Han	NA	21.36	Rice	NO	1-2	OK	NA	NA	Rural	151.291	1336.8	H.D	H1	II1	145	46.0512	125.962	January
FHD48	42	Female	Han	NA	24.34	Rice	NO	1-2	Good	NA	NA	Rural	151.291	1336.8	H.D	H1	II1	145	46.0512	125.962	January
FHD49	26	Male	Han	NA	26.54	Rice	Yes	1-2	Good	NA	NA	Rural	151.291	1336.8	H.D	H1	II1	145	46.0512	125.962	January
FHD50	20	Female	Han	NA	20.45	Rice	Yes	> 2	Good	NA	NA	Rural	151.291	1336.8	H.D	H1	II1	145	46.0512	125.962	January
FHD52	47	Female	Han	NA	23.33	Rice	NO	1-2	Good	Yes	NA	Rural	151.291	1336.8	H.D	H1	II1	145	46.0512	125.962	January
FHD54	48	Female	Han	NA	29.34	Rice	NO	1-2	Good	Yes	NA	Rural	151.291	1336.8	H.D	H1	II1	145	46.0512	125.962	January
FHD56	13	Female	Han	0.1	NA	Rice	Yes	> 2	Good	Yes	NA	Rural	151.291	1336.8	H.D	H1	II1	145	46.0512	125.962	January
FHQ01	28	Male	Hui	NA	NA	Wheat	NO	1	NA	NO	NO	Rural	681.926	145.87	H.Q	H2	II2	71	35.0368	114.366	August
FHQ02	58	Female	Hui	NA	NA	Wheat	NO	> 2	NA	NO	NO	Rural	681.926	145.87	H.Q	H2	II2	71	35.0368	114.366	August
FHQ03	27	Female	Hui	NA	NA	Wheat	NO	1	NA	NO	NO	Rural	681.926	145.87	H.Q	H2	II2	71	35.0368	114.366	August
FHQ05	72	Male	Hui	NA	NA	Wheat	NO	1	NA	NO	NO	Rural	681.926	145.87	H.Q	H2	II2	71	35.0368	114.366	August
FHQ06	70	Female	Hui	NA	NA	Wheat	NO	> 2	OK	NO	NO	Rural	681.926	145.87	H.Q	H2	II2	71	35.0368	114.366	August
FHQ07	53	Female	Hui	NA	NA	Wheat	NO	1	OK	NO	NO	Rural	681.926	145.87	H.Q	H2	II2	71	35.0368	114.366	August
FHQ08	70	Female	Hui	NA	NA	Wheat	NO	1	OK	NO	NO	Rural	681.926	145.87	H.Q	H2	II2	71	35.0368	114.366	August
FHQ09	82	Male	Hui	NA	NA	Wheat	NO	1	OK	NO	NO	Rural	681.926	145.87	H.Q	H2	II2	71	35.0368	114.366	August
FHQ10	50	Male	Hui	NA	NA	Wheat	NO	> 2	NA	NO	NO	Rural	681.926	145.87	H.Q	H2	II2	71	35.0368	114.366	August
FHQ11	75	Male	Hui	NA	NA	Wheat	NO	1	Good	NO	NO	Rural	681.926	145.87	H.Q	H2	II2	71	35.0368	114.366	August
FHQ12	54	Female	Hui	NA	NA	Wheat	NO	1	Good	NO	NO	Rural	681.926	145.87	H.Q	H2	II2	71	35.0368	114.366	August
FHQ13	15	Female	Hui	NA	NA	Wheat	NO	1	OK	NO	NO	Rural	681.926	145.87	H.Q	H2	II2	71	35.0368	114.366	August
FHQ14	61	Male	Hui	NA	NA	Wheat	NO	1	Good	NO	NO	Rural	681.926	145.87	H.Q	H2	II2	71	35.0368	114.366	August
FHQ15	65	Female	Hui	NA	NA	Wheat	NO	1	NA	NO	NO	Rural	681.926	145.87	H.Q	H2	II2	71	35.0368	114.366	August
FHQ16	65	Female	Hui	NA	NA	Wheat	NO	1	Good	NO	NO	Rural	681.926	145.87	H.Q	H2	II2	71	35.0368	114.366	August
FHQ18	55	Female	Hui	NA	NA	Wheat	NO	1	Good	NO	NO	Rural	681.926	145.87	H.Q	H2	II2	71	35.0368	114.366	August
FHQ19	67	Female	Hui	NA	NA	Wheat	NO	1	Good	NO	NO	Rural	681.926	145.87	H.Q	H2	II2	71	35.0368	114.366	August
FHQ20	70	Female	Hui	NA	NA	Wheat	NO	1	Good	NO	NO	Rural	681.926	145.87	H.Q	H2	II2	71	35.0368	114.366	August
FHQ21	47	Female	Hui	NA	NA	Wheat	NO	1	Good	NO	NO	Rural	681.926	145.87	H.Q	H2	II2	71	35.0368	114.366	August
FHQ22	94	Female	Hui	NA	NA	Wheat	NO	1	Good	NO	NO	Rural	681.926	145.87	H.Q	H2	II2	71	35.0368	114.366	August
FHQ24	63	Female	Hui	NA	NA	Wheat	NO	1	NA	NO	NO	Rural	681.926	145.87	H.Q	H2	II2	71	35.0368	114.366	August
FHQ25	55	Female	Hui	NA	NA	Wheat	NO	1	Good	NO	NO	Rural	681.926	145.87	H.Q	H2	II2	71	35.0368	114.366	August
FHQ27	6	Female	Hui	NA	NA	Wheat	NO	1	NA	NO	NO	Rural	681.926	145.87	H.Q	H2	II2	71	35.0368	114.366	August
FHQ29	53	Female	Hui	NA	NA	Wheat	NO	1	NA	NO	NO	Rural	681.926	145.87	H.Q	H2	II2	71	35.0368	114.366	August
FHQ30	72	Male	Hui	NA	NA	Wheat	NO	> 2	Good	Yes	NO	Rural	681.926	145.87	H.Q	H2	II2	71	35.0368	114.366	August
FHQ31	71	Female	Hui	NA	NA	Wheat	NO	1	Good	NO	NA	Rural	681.926	145.87	H.Q	H2	II2	71	35.0368	114.366	August
FHQ33	70	Female	Hui	NA	NA	Wheat	NO	> 2	NA	NO	NA	Rural	681.926	145.87	H.Q	H2	II2	71	35.0368	114.366	August
FHQ34	77	Female	Hui	NA	NA	Wheat	NO	1	Good	NO	NA	Rural	681.926	145.87	H.Q	H2	II2	71	35.0368	114.366	August
FHQ36	52	Female	Hui	NA	NA	Wheat	NO	1	Good	NO	NA	Rural	681.926	145.87	H.Q	H2	II2	71	35.0368	114.366	August
FHQ37	42	Male	Hui	NA	NA	Wheat	NO	1	Good	NO	NA	Rural	681.926	145.87	H.Q	H2	II2	71	35.0368	114.366	August
FHQ38	53	Male	Hui	NA	NA	Wheat	NO	1	Good	NO	NA	Rural	681.926	145.87	H.Q	H2	II2	71	35.0368	114.366	August
FHQ39	41	Male	Hui	NA	NA	Wheat	NO	1	Good	NO	NA	Rural	681.926	145.87	H.Q	H2	II2	71	35.0368	114.366	August
FHQ40	50	Male	Hui	NA	NA	Wheat	NO	1	Good	Yes	NO	Rural	681.926	145.87	H.Q	H2	II2	71	35.0368	114.366	August
FHQ41	28	Male	Hui	NA	NA	Wheat	NO	1	Good	NO	NA	Rural	681.926	145.87	H.Q	H2	II2	71	35.0368	114.366	August
FHQ42	28	Male	Hui	NA	NA	Wheat	NO	1	Good	NO	NA	Rural	681.926	145.87	H.Q	H2	II2	71	35.0368	114.366	August
FHQ43	26	Male	Hui	NA	NA	Wheat	NO	1	Good	NO	NA	Rural	681.926	145.87	H.Q	H2	II2	71	35.0368	114.366	August
FHQ46	67	Male	Hui	NA	NA	Wheat	NO	1	NA	NO	NA	Rural	681.926	145.87	H.Q	H2	II2	71	35.0368	114.366	August
FHQ47	74	Female	Hui	NA	NA	Wheat	NO	1	Good	NO	NA	Rural	681.926	145.87	H.Q	H2	II2	71	35.0368	114.366	August
FHQ48	44	Male	Hui	NA	NA	Wheat	NO	1	Good	NO	NA	Rural	681.926	145.87	H.Q	H2	II2	71	35.0368	114.366	August
FHQ50	73	Male	Hui	NA	NA	Wheat	NO	1	NA	NO	NA	Rural	681.926	145.87	H.Q	H2	II2	71	35.0368	114.366	August
FHQ51	66	Male	Hui	NA	NA	Wheat	NO	> 2	Good	Yes	NO	Rural	681.926	145.87	H.Q	H2	II2	71	35.0368	114.366	August
FHQ52	53	Female	Hui	NA	NA	Wheat	NO	1	Good	NO	NO	Rural	681.926	145.87	H.Q	H2	II2	71	35.0368	114.366	August
FHQ53	62	Female	Hui	NA	NA	Wheat	NO	1	Good	NO	NO	Rural	681.926	145.87	H.Q	H2	II2	71	35.0368	114.366	August
FHQ54	75	Male	Hui	NA	NA	Wheat	NO	1	Good	NO	NO	Rural	681.926	145.87	H.Q	H2	II2	71	35.0368	114.366	August
FHQ55	70	Female	Hui	NA	NA	Wheat	NO	1	Good	NO	NO	Rural	681.926	145.87	H.Q	H2	II2	71	35.0368	114.366	August
FHQ57	41	Female	Hui	NA	NA	Wheat	NO	1	Good	NO	NO	Rural	681.926	145.87	H.Q	H2	II2	71	35.0368	114.366	August
FHQ58	41	Male	Hui	NA	NA	Wheat	NO	1	Good	NO	NO	Rural	681.926	145.87	H.Q	H2	II2	71	35.0368	114.366	August
FHQ59	10	Male	Hui	NA	NA	Wheat	NO	1	Good	NO	NO	Rural	681.926	145.87	H.Q	H2	II2	71	35.0368	114.366	August
FHQ60	83	Female	Hui	NA	NA	Wheat	NO	NA	Good	NO	NO	Rural	681.926	145.87	H.Q	H2	II2	71	35.0368	114.366	August
FHQ61	51	Male	Hui	NA	NA	Wheat	NO	1	OK	NO	NO	Rural	681.926	145.87	H.Q	H2	II2	71	35.0368	114.366	August
FHQ62	67	Female	Hui	NA	NA	Wheat	NO	1	Good	NO	NO	Rural	681.926	145.87	H.Q	H2	II2	71	35.0368	114.366	August
FHQ63	67	Female	Hui	NA	NA	Wheat	NO	1	Good	NO	NO	Rural	681.926	145.87	H.Q	H2	II2	71	35.0368	114.366	August
FHY01	65	Male	Han	NA	NA	NA	NA	NA	NA	NA	NA	Rural	585.078	233.24	H.Y	H2	II2	41	34.1619	116.202	June
FHY02	55	Female	Han	NA	21.88	Wheat	NA	NA	NA	NA	NA	Rural	585.078	233.24	H.Y	H2	II2	41	34.1619	116.202	June
FHY03	3.5	Female	Han	NA	NA	Wheat	NA	NA	NA	NA	NA	Rural	585.078	233.24	H.Y	H2	II2	41	34.1619	116.202	June
FHY04	57	Male	Han	NA	NA	NA	NA	NA	NA	NA	NA	Rural	585.078	233.24	H.Y	H2	II2	41	34.1619	116.202	June
FHY05	65	Female	Han	NA	NA	NA	NA	NA	NA	NA	NA	Rural	585.078	233.24	H.Y	H2	II2	41	34.1619	116.202	June
FHY07	46	Female	Han	NA	NA	NA	NA	NA	NA	NA	NA	Rural	585.078	233.24	H.Y	H2	II2	41	34.1619	116.202	June
FHY08	63	Female	Han	NA	NA	NA	NA	NA	NA	NA	NA	Rural	585.078	233.24	H.Y	H2	II2	41	34.1619	116.202	June
FHY09	62	Female	Han	NA	NA	NA	NA	NA	NA	NA	NA	Rural	585.078	233.24	H.Y	H2	II2	41	34.1619	116.202	June
FHY10	29	Male	Han	NA	NA	NA	NA	NA	NA	NA	NA	Rural	585.078	233.24	H.Y	H2	II2	41	34.1619	116.202	June
FHY12	65	Male	Han	NA	NA	NA	NA	NA	NA	NA	NA	Rural	585.078	233.24	H.Y	H2	II2	41	34.1619	116.202	June
FHY13	64	Female	Han	NA	NA	NA	NA	NA	NA	NA	NA	Rural	585.078	233.24	H.Y	H2	II2	41	34.1619	116.202	June
FHY14	53	Female	Han	NA	NA	NA	NA	NA	NA	NA	NA	Rural	585.078	233.24	H.Y	H2	II2	41	34.1619	116.202	June
FHY16	61	Male	Han	NA	NA	NA	NA	NA	NA	NA	NA	Rural	585.078	233.24	H.Y	H2	II2	41	34.1619	116.202	June
FHY17	62	Male	Han	NA	NA	NA	NA	NA	NA	NA	NA	Rural	585.078	233.24	H.Y	H2	II2	41	34.1619	116.202	June
FHY18	62	Female	Han	NA	NA	NA	NA	NA	NA	NA	NA	Rural	585.078	233.24	H.Y	H2	II2	41	34.1619	116.202	June
FHY19	85	Female	Han	NA	NA	NA	NA	NA	NA	NA	NA	Rural	585.078	233.24	H.Y	H2	II2	41	34.1619	116.202	June
FHY20	8	Female	Han	NA	NA	NA	NA	NA	NA	NA	NA	Rural	585.078	233.24	H.Y	H2	II2	41	34.1619	116.202	June
FHY21	3.6	Female	Han	NA	NA	NA	NA	NA	NA	NA	NA	Rural	585.078	233.24	H.Y	H2	II2	41	34.1619	116.202	June
FHY22	52	Female	Han	NA	NA	NA	NA	NA	NA	NA	NA	Rural	585.078	233.24	H.Y	H2	II2	41	34.1619	116.202	June
FHY23	10	Male	Han	NA	NA	NA	NA	NA	NA	NA	NA	Rural	585.078	233.24	H.Y	H2	II2	41	34.1619	116.202	June
FHY24	58	Female	Han	NA	NA	NA	NA	NA	NA	NA	NA	Rural	585.078	233.24	H.Y	H2	II2	41	34.1619	116.202	June
FHY25	34	Female	Han	NA	NA	NA	NA	NA	NA	NA	NA	Rural	585.078	233.24	H.Y	H2	II2	41	34.1619	116.202	June
FHY27	28	Female	Han	NA	NA	NA	NA	NA	NA	NA	NA	Rural	585.078	233.24	H.Y	H2	II2	41	34.1619	116.202	June
FHY28	10	Male	Han	NA	NA	NA	NA	NA	NA	NA	NA	Rural	585.078	233.24	H.Y	H2	II2	41	34.1619	116.202	June
FHY29	66	Male	Han	NA	NA	NA	NA	NA	NA	NA	NA	Rural	585.078	233.24	H.Y	H2	II2	41	34.1619	116.202	June
FHY30	64	Female	Han	NA	NA	NA	NA	NA	NA	NA	NA	Rural	585.078	233.24	H.Y	H2	II2	41	34.1619	116.202	June
FHY31	33	Female	Han	NA	NA	NA	NA	NA	NA	NA	NA	Rural	585.078	233.24	H.Y	H2	II2	41	34.1619	116.202	June
FHY32	10	Male	Han	NA	NA	NA	NA	NA	NA	NA	NA	Rural	585.078	233.24	H.Y	H2	II2	41	34.1619	116.202	June
FHY33	60	Female	Han	NA	NA	NA	NA	NA	NA	NA	NA	Rural	585.078	233.24	H.Y	H2	II2	41	34.1619	116.202	June
FHY34	65	Male	Han	NA	NA	NA	NA	NA	NA	NA	NA	Rural	585.078	233.24	H.Y	H2	II2	41	34.1619	116.202	June
FHY35	53	Male	Han	NA	NA	NA	NA	NA	NA	NA	NA	Rural	585.078	233.24	H.Y	H2	II2	41	34.1619	116.202	June
FHY36	71	Male	Han	NA	NA	NA	NA	NA	NA	NA	NA	Rural	585.078	233.24	H.Y	H2	II2	41	34.1619	116.202	June
FHY37	67	Female	Han	NA	NA	NA	NA	NA	NA	NA	NA	Rural	585.078	233.24	H.Y	H2	II2	41	34.1619	116.202	June
FHY38	8	Male	Han	NA	NA	NA	NA	NA	NA	NA	NA	Rural	585.078	233.24	H.Y	H2	II2	41	34.1619	116.202	June
FHY39	35	Male	Han	NA	NA	NA	NA	NA	NA	NA	NA	Rural	585.078	233.24	H.Y	H2	II2	41	34.1619	116.202	June
FHY40	35	Female	Han	NA	NA	NA	NA	NA	NA	NA	NA	Rural	585.078	233.24	H.Y	H2	II2	41	34.1619	116.202	June
FHY42	76	Female	Han	NA	NA	NA	NA	NA	NA	NA	NA	Rural	585.078	233.24	H.Y	H2	II2	41	34.1619	116.202	June
FHY44	89	Female	Han	NA	NA	NA	NA	NA	NA	NA	NA	Rural	585.078	233.24	H.Y	H2	II2	41	34.1619	116.202	June
FHY45	4	Female	Han	NA	NA	NA	NA	NA	NA	NA	NA	Rural	585.078	233.24	H.Y	H2	II2	41	34.1619	116.202	June
FHY47	86	Male	Han	NA	NA	NA	NA	NA	NA	NO	NO	Rural	585.078	233.24	H.Y	H2	II2	41	34.1619	116.202	June
FHY48	85	Female	Han	NA	NA	NA	NA	NA	NA	NO	NO	Rural	585.078	233.24	H.Y	H2	II2	41	34.1619	116.202	June
FHY50	52	Male	Han	NA	NA	NA	NA	NA	NA	NA	NA	Rural	585.078	233.24	H.Y	H2	II2	41	34.1619	116.202	June
FHY51	54	Female	Han	NA	NA	NA	NA	NA	NA	NA	NA	Rural	585.078	233.24	H.Y	H2	II2	41	34.1619	116.202	June
FHY52	59	Female	Han	NA	NA	NA	NA	NA	NA	NA	NA	Rural	585.078	233.24	H.Y	H2	II2	41	34.1619	116.202	June
FHY53	54	Female	Han	NA	NA	NA	NA	NA	NA	NA	NA	Rural	585.078	233.24	H.Y	H2	II2	41	34.1619	116.202	June
FHY54	54	Female	Han	NA	NA	NA	NA	NA	NA	NA	NA	Rural	585.078	233.24	H.Y	H2	II2	41	34.1619	116.202	June
FHY55	30	Female	Han	NA	NA	NA	NA	NA	NA	NA	NA	Rural	585.078	233.24	H.Y	H2	II2	41	34.1619	116.202	June
FHY56	55	Female	Han	NA	NA	NA	NA	NA	NA	NA	NA	Rural	585.078	233.24	H.Y	H2	II2	41	34.1619	116.202	June
FHY57	83	Male	Han	NA	NA	NA	NA	NA	NA	NA	NA	Rural	585.078	233.24	H.Y	H2	II2	41	34.1619	116.202	June
FHY58	81	Female	Han	NA	NA	NA	NA	NA	NA	NA	NA	Rural	585.078	233.24	H.Y	H2	II2	41	34.1619	116.202	June
FHY59	64	Male	Han	NA	NA	NA	NA	NA	NA	NA	NA	Rural	585.078	233.24	H.Y	H2	II2	41	34.1619	116.202	June
FHY60	103	Female	Han	NA	NA	Wheat	NA	NA	NA	NO	NO	Rural	585.078	233.24	H.Y	H2	II2	41	34.1619	116.202	June
FHY61	93	Female	Han	NA	NA	Wheat	NA	NA	NA	NO	NO	Rural	585.078	233.24	H.Y	H2	II2	41	34.1619	116.202	June
FHY63	74	Female	Han	NA	NA	NA	NA	NA	NA	NA	NA	Rural	585.078	233.24	H.Y	H2	II2	41	34.1619	116.202	June
FHH02	38	Female	Han	NA	NA	Rice	NA	NA	Good	NO	NA	Urban	5313.38	957.73	H.H	H3	II3	19	30.4998	114.343	August
FHH04	40	Male	Han	NA	26.37	Rice&Wheat	NA	NA	Good	NO	NO	Urban	5313.38	957.73	H.H	H3	II3	19	30.4998	114.343	August
FHH05	7	Male	Han	2.43	NA	Rice&Wheat	NA	NA	NA	NO	NO	Urban	5313.38	957.73	H.H	H3	II3	19	30.4998	114.343	August
FHH07	24	Male	Han	NA	25.06	Rice	NA	NA	NA	NO	NA	Urban	5313.38	957.73	H.H	H3	II3	19	30.4998	114.343	August
FHH08	32	Male	Han	NA	21.22	Rice	NA	NA	NA	NO	NA	Urban	5313.38	957.73	H.H	H3	II3	19	30.4998	114.343	August
FHH09	25	Female	Han	NA	20.37	Rice	NA	NA	NA	NO	NO	Urban	5313.38	957.73	H.H	H3	II3	19	30.4998	114.343	August
FHH10	31	Female	Han	NA	23.88	Rice	NA	NA	NA	NO	NA	Urban	5313.38	957.73	H.H	H3	II3	19	30.4998	114.343	August
FHH11	25	Female	Han	NA	18.75	Rice	NA	NA	NA	NA	NO	Urban	5313.38	957.73	H.H	H3	II3	19	30.4998	114.343	August
FHH12	55	Male	Han	NA	18.04	NA	NA	NA	NA	Yes	NO	Urban	5313.38	957.73	H.H	H3	II3	19	30.4998	114.343	August
FHH21	49	Female	Han	NA	23.31	Rice&Wheat	NA	NA	NA	NA	NO	Urban	5313.38	957.73	H.H	H3	II3	19	30.4998	114.343	August
FHH26	24	Female	Han	NA	NA	NA	NA	NA	NA	NA	NA	Urban	5313.38	957.73	H.H	H3	II3	19	30.4998	114.343	August
FHH28	24	Male	Han	NA	26.12	Rice	NA	NA	NA	NA	NA	Urban	5313.38	957.73	H.H	H3	II3	19	30.4998	114.343	August
FHH29	66	Male	Han	NA	NA	NA	NA	NA	NA	NA	NA	Urban	5313.38	957.73	H.H	H3	II3	19	30.4998	114.343	August
FHH30	29	Female	Han	NA	NA	Rice	NA	NA	NA	NO	NA	Urban	5313.38	957.73	H.H	H3	II3	19	30.4998	114.343	August
FHH31	51	Female	Han	NA	23.07	Rice&Wheat	NA	NA	NA	NO	NA	Urban	5313.38	957.73	H.H	H3	II3	19	30.4998	114.343	August
FHH32	49	Female	Han	NA	21.88	Rice	NA	NA	NA	NA	NA	Urban	5313.38	957.73	H.H	H3	II3	19	30.4998	114.343	August
FHH33	24	Female	Han	NA	16.51	Rice	NA	NA	NA	NO	NA	Urban	5313.38	957.73	H.H	H3	II3	19	30.4998	114.343	August
FHH34	55	Female	Han	NA	23.44	Rice	NA	NA	NA	NA	NA	Urban	5313.38	957.73	H.H	H3	II3	19	30.4998	114.343	August
FHM01	70	Female	Miao	NA	30.92	Rice	NA	NA	NA	NA	NA	Rural	226.009	77.97	H.M	H4	II3	139	27.9047	110.013	August
FHM02	24	Female	Miao	NA	27.34	Rice	NA	1	NA	NO	NO	Rural	226.009	77.97	H.M	H4	II3	139	27.9047	110.013	August
FHM03	9	Male	Miao	0.17	NA	Rice	Yes	NA	NA	NO	NO	Rural	226.009	77.97	H.M	H4	II3	139	27.9047	110.013	August
FHM04	72	Female	Miao	NA	NA	Rice	NA	NA	NA	NO	NO	Rural	226.009	77.97	H.M	H4	II3	139	27.9047	110.013	August
FHM05	79	Male	Miao	NA	NA	Rice	NA	NA	NA	Yes	NO	Rural	226.009	77.97	H.M	H4	II3	139	27.9047	110.013	August
FHM06	63	Male	Miao	NA	NA	Rice	NA	NA	NA	NO	NO	Rural	226.009	77.97	H.M	H4	II3	139	27.9047	110.013	August
FHM07	103	Female	Miao	NA	NA	Rice	NA	NA	NA	NO	NO	Rural	226.009	77.97	H.M	H4	II3	139	27.9047	110.013	August
FHM09	74	Male	Miao	NA	NA	Rice	NA	NA	NA	NA	NA	Rural	226.009	77.97	H.M	H4	II3	139	27.9047	110.013	August
FHM10	87	Female	Miao	NA	17.78	Rice	NA	NA	NA	NA	NA	Rural	226.009	77.97	H.M	H4	II3	139	27.9047	110.013	August
FHM11	8	Male	Miao	-2.58	NA	Rice	NA	NA	NA	NA	NA	Rural	226.009	77.97	H.M	H4	II3	139	27.9047	110.013	August
FHM12	88	Female	Miao	NA	NA	Rice	NO	1	NA	NO	NO	Rural	226.009	77.97	H.M	H4	II3	139	27.9047	110.013	August
FHM13	49	Female	Miao	NA	NA	Rice	NO	NA	NA	NO	NO	Rural	226.009	77.97	H.M	H4	II3	139	27.9047	110.013	August
FHM14	64	Female	Miao	NA	24.44	Rice	NA	NA	NA	NO	NO	Rural	226.009	77.97	H.M	H4	II3	139	27.9047	110.013	August
FHM15	16	Male	Miao	1.26	NA	Rice	NA	NA	NA	NO	NO	Rural	226.009	77.97	H.M	H4	II3	139	27.9047	110.013	August
FHM16	16	Male	Miao	1.26	NA	Rice	NA	NA	NA	NO	NA	Rural	226.009	77.97	H.M	H4	II3	139	27.9047	110.013	August
FHM18	79	Female	Miao	NA	NA	Rice	NA	NA	NA	NO	NO	Rural	226.009	77.97	H.M	H4	II3	139	27.9047	110.013	August
FHM21	74	Male	Miao	NA	23.44	Rice	NO	1	NA	Yes	Yes	Rural	226.009	77.97	H.M	H4	II3	139	27.9047	110.013	August
FHM22	46	Female	Miao	NA	NA	Rice	NO	1	NA	NO	NO	Rural	226.009	77.97	H.M	H4	II3	139	27.9047	110.013	August
FHM23	85	Male	Miao	NA	NA	Rice	Yes	1	NA	NO	NO	Rural	226.009	77.97	H.M	H4	II3	139	27.9047	110.013	August
FHM24	52	Female	Miao	NA	18.73	Rice	NA	NA	NA	NO	NO	Rural	226.009	77.97	H.M	H4	II3	139	27.9047	110.013	August
FHM26	55	Female	Miao	NA	19.53	Rice	Yes	NA	NA	NO	NO	Rural	226.009	77.97	H.M	H4	II3	139	27.9047	110.013	August
FHM27	6	Male	Miao	NA	NA	Rice	NO	NA	NA	NO	NO	Rural	226.009	77.97	H.M	H4	II3	139	27.9047	110.013	August
FHM28	85	Female	Miao	NA	NA	Rice	NO	1	NA	NO	NO	Rural	226.009	77.97	H.M	H4	II3	139	27.9047	110.013	August
FHM29	91	Male	Miao	NA	NA	Rice	Yes	1	NA	NO	NO	Rural	226.009	77.97	H.M	H4	II3	139	27.9047	110.013	August
FHM30	71	Female	Miao	NA	21.56	Rice	NO	NA	NA	Yes	Yes	Rural	226.009	77.97	H.M	H4	II3	139	27.9047	110.013	August
FHM31	65	Female	Miao	NA	NA	Rice	NA	1	NA	NO	NO	Rural	226.009	77.97	H.M	H4	II3	139	27.9047	110.013	August
FHM32	86	Female	Miao	NA	NA	Rice	NA	NA	NA	NO	Yes	Rural	226.009	77.97	H.M	H4	II3	139	27.9047	110.013	August
FHM35	65	Male	Miao	NA	NA	Rice	NA	NA	NA	NO	NO	Rural	226.009	77.97	H.M	H4	II3	139	27.9047	110.013	August
FHM36	53	Female	Miao	NA	NA	Rice	Yes	NA	NA	NO	NO	Rural	226.009	77.97	H.M	H4	II3	139	27.9047	110.013	August
FHM37	21	Male	Miao	NA	26.9	Rice	Yes	NA	NA	NO	NO	Rural	226.009	77.97	H.M	H4	II3	139	27.9047	110.013	August
FHM39	4	Male	Miao	-2.57	NA	Rice	NA	NA	NA	NO	NO	Rural	226.009	77.97	H.M	H4	II3	139	27.9047	110.013	August
FHM40	92	Male	Miao	NA	NA	Rice	NA	NA	NA	NA	NA	Rural	226.009	77.97	H.M	H4	II3	139	27.9047	110.013	August
FHM41	85	Male	Miao	NA	NA	Rice	NA	NA	NA	Yes	Yes	Rural	226.009	77.97	H.M	H4	II3	139	27.9047	110.013	August
FHM42	3.5	Female	Miao	-0.23	NA	NA	NA	NA	NA	NO	NO	Rural	226.009	77.97	H.M	H4	II3	139	27.9047	110.013	August
FHM43	54	Male	Miao	NA	NA	Rice	NA	NA	NA	NO	NO	Rural	226.009	77.97	H.M	H4	II3	139	27.9047	110.013	August
FHM44	38	Female	Miao	NA	NA	Rice	NA	1	NA	NO	NO	Rural	226.009	77.97	H.M	H4	II3	139	27.9047	110.013	August
FHM45	49	Female	Miao	NA	NA	Rice	Yes	1	NA	NO	NO	Rural	226.009	77.97	H.M	H4	II3	139	27.9047	110.013	August
FHM46	64	Female	Miao	NA	24.44	Rice	NO	1	NA	NO	NO	Rural	226.009	77.97	H.M	H4	II3	139	27.9047	110.013	August
FHM48	70	Male	Miao	NA	NA	Rice	NO	1	NA	Yes	Yes	Rural	226.009	77.97	H.M	H4	II3	139	27.9047	110.013	August
FHM49	75	Female	Miao	NA	20.41	Rice	Yes	NA	NA	NO	NO	Rural	226.009	77.97	H.M	H4	II3	139	27.9047	110.013	August
FHM50	21	Female	Miao	NA	NA	Rice	NA	NA	NA	NO	NO	Rural	226.009	77.97	H.M	H4	II3	139	27.9047	110.013	August
FHM51	16	Male	Miao	NA	NA	Rice	NA	NA	NA	NO	NO	Rural	226.009	77.97	H.M	H4	II3	139	27.9047	110.013	August
FHM52	73	Female	Miao	NA	NA	Rice	NA	NA	NA	NO	NO	Rural	226.009	77.97	H.M	H4	II3	139	27.9047	110.013	August
FHM53	4	Male	Miao	2.22	NA	NA	NA	NA	NA	NO	NO	Rural	226.009	77.97	H.M	H4	II3	139	27.9047	110.013	August
FHM54	94	Male	Miao	NA	19.53	Rice	NA	1	NA	NO	NO	Rural	226.009	77.97	H.M	H4	II3	139	27.9047	110.013	August
FHM56	53	Female	Miao	NA	20	Rice	NA	NA	NA	Yes	NO	Rural	226.009	77.97	H.M	H4	II3	139	27.9047	110.013	August
FHM57	53	Male	Miao	NA	24.22	Rice	NA	NA	NA	NO	NO	Rural	226.009	77.97	H.M	H4	II3	139	27.9047	110.013	August
FHM61	5	Female	Miao	NA	NA	Rice	NA	NA	NA	NO	NO	Rural	226.009	77.97	H.M	H4	II3	139	27.9047	110.013	August
FHM62	NA	NA	Miao	NA	NA	NA	NA	NA	NA	NO	NO	Rural	226.009	77.97	H.M	H4	II3	139	27.9047	110.013	August
FHM63	74	Male	Miao	NA	22.77	Rice	NA	NA	NA	NO	NO	Rural	226.009	77.97	H.M	H4	II3	139	27.9047	110.013	August
FHM64	NA	NA	Miao	NA	NA	NA	NA	NA	NA	NO	NO	Rural	226.009	77.97	H.M	H4	II3	139	27.9047	110.013	August
FHM65	81	Male	Miao	NA	NA	Rice	NA	NA	NA	NO	NO	Rural	226.009	77.97	H.M	H4	II3	139	27.9047	110.013	August
FHM66	50	Female	Miao	NA	NA	Rice	NA	NA	NA	NO	NO	Rural	226.009	77.97	H.M	H4	II3	139	27.9047	110.013	August
FHM68	91	Female	Miao	NA	NA	Rice	NA	NA	NA	NO	NO	Rural	226.009	77.97	H.M	H4	II3	139	27.9047	110.013	August
FHM69	67	Male	Miao	NA	NA	Rice	NA	NA	NA	NO	NO	Rural	226.009	77.97	H.M	H4	II3	139	27.9047	110.013	August
FHM70	97	Female	Miao	NA	16.65	Rice	NA	NA	NA	NO	NO	Rural	226.009	77.97	H.M	H4	II3	139	27.9047	110.013	August
FHM71	NA	NA	Miao	NA	NA	NA	NA	NA	NA	NO	NO	Rural	226.009	77.97	H.M	H4	II3	139	27.9047	110.013	August
FHM72	22	Male	Miao	NA	NA	Rice	NA	NA	NA	NO	NO	Rural	226.009	77.97	H.M	H4	II3	139	27.9047	110.013	August
FHM73	51	Male	Miao	NA	NA	Rice	NA	NA	NA	NO	NO	Rural	226.009	77.97	H.M	H4	II3	139	27.9047	110.013	August
FHM74	49	Male	Miao	NA	NA	Rice	NA	NA	NA	NO	NO	Rural	226.009	77.97	H.M	H4	II3	139	27.9047	110.013	August
FHM75	93	Male	Miao	NA	22.04	Rice	NA	NA	NA	NO	NO	Rural	226.009	77.97	H.M	H4	II3	139	27.9047	110.013	August
FHM76	3	Male	Miao	NA	NA	Rice	NA	1	NA	NO	NO	Rural	226.009	77.97	H.M	H4	II3	139	27.9047	110.013	August
FHM77	14	Female	Miao	NA	NA	Rice	NA	1	NA	NO	NO	Rural	226.009	77.97	H.M	H4	II3	139	27.9047	110.013	August
FHM78	8	Male	Miao	NA	NA	Rice	NO	1	NA	Yes	Yes	Rural	226.009	77.97	H.M	H4	II3	139	27.9047	110.013	August
FHM79	62	Female	Miao	NA	20.81	Rice	NO	NA	NA	NO	NO	Rural	226.009	77.97	H.M	H4	II3	139	27.9047	110.013	August
FHM80	20	Male	Miao	NA	23.39	Rice	NA	NA	NA	NA	NA	Rural	226.009	77.97	H.M	H4	II3	139	27.9047	110.013	August
FHM81	52	Male	Miao	NA	NA	Rice	NA	NA	NA	NA	NA	Rural	226.009	77.97	H.M	H4	II3	139	27.9047	110.013	August
FHM82	44	Female	Miao	NA	NA	Rice	NA	NA	NA	NA	NA	Rural	226.009	77.97	H.M	H4	II3	139	27.9047	110.013	August
FHM83	86	Male	Miao	NA	NA	Rice	NA	NA	NA	NA	NA	Rural	226.009	77.97	H.M	H4	II3	139	27.9047	110.013	August
FHM85	3	Female	Miao	NA	NA	NA	NA	NA	NA	NA	NA	Rural	226.009	77.97	H.M	H4	II3	139	27.9047	110.013	August
FJD01	71	Male	Han	NA	NA	NA	NO	> 2	Bad	NA	NA	Rural	64.2965	202.7	J.D	J	II1	343	43.2091	126.513	December
FJD03	31	Male	Han	NA	NA	NA	Yes	> 2	Good	NA	NA	Rural	64.2965	202.7	J.D	J	II1	343	43.2091	126.513	December
FJD04	56	Male	Han	NA	NA	NA	Yes	> 2	NA	NA	NA	Rural	64.2965	202.7	J.D	J	II1	343	43.2091	126.513	December
FJD06	56	Male	Han	NA	23.88	NA	Yes	> 2	OK	NA	NA	Rural	64.2965	202.7	J.D	J	II1	343	43.2091	126.513	December
FJD07	57	Female	Han	NA	NA	NA	NA	> 2	OK	NA	NA	Rural	64.2965	202.7	J.D	J	II1	343	43.2091	126.513	December
FJD09	48	Male	Han	NA	NA	NA	NO	> 2	NA	NA	NA	Rural	64.2965	202.7	J.D	J	II1	343	43.2091	126.513	December
FJD10	52	Female	Han	NA	NA	NA	Yes	> 2	Good	NA	NA	Rural	64.2965	202.7	J.D	J	II1	343	43.2091	126.513	December
FJD11	53	Male	Han	NA	NA	NA	NO	> 2	Good	Yes	Yes	Rural	64.2965	202.7	J.D	J	II1	343	43.2091	126.513	December
FJD12	64	Female	Han	NA	24.41	NA	NA	> 2	Good	NA	Yes	Rural	64.2965	202.7	J.D	J	II1	343	43.2091	126.513	December
FJD13	50	Female	Han	NA	NA	NA	Yes	> 2	Bad	NA	NA	Rural	64.2965	202.7	J.D	J	II1	343	43.2091	126.513	December
FJD15	64	Male	Han	NA	26.99	NA	NA	NA	NA	NA	NA	Rural	64.2965	202.7	J.D	J	II1	343	43.2091	126.513	December
FJD16	50	Female	Han	NA	NA	NA	NA	NA	NA	NA	NA	Rural	64.2965	202.7	J.D	J	II1	343	43.2091	126.513	December
FJD18	51	Male	Han	NA	24.46	NA	NA	NA	OK	NA	NA	Rural	64.2965	202.7	J.D	J	II1	343	43.2091	126.513	December
FJD21	45	Male	Han	NA	22.49	NA	NO	NA	OK	NA	NA	Rural	64.2965	202.7	J.D	J	II1	343	43.2091	126.513	December
FJD22	7	Male	Han	NA	NA	NA	NO	> 2	NA	NA	NA	Rural	64.2965	202.7	J.D	J	II1	343	43.2091	126.513	December
FJD23	38	Male	Han	NA	NA	NA	NA	NA	NA	NA	NA	Rural	64.2965	202.7	J.D	J	II2	343	43.2091	126.513	December
FJD24	47	Female	Han	NA	20.44	NA	NA	NA	NA	NA	NA	Rural	64.2965	202.7	J.D	J	II1	343	43.2091	126.513	December
FJD25	61	Male	Han	NA	22.49	NA	NA	NA	NA	NA	NA	Rural	64.2965	202.7	J.D	J	II1	343	43.2091	126.513	December
FJD26	53	Male	Han	NA	NA	NA	NA	NA	NA	NA	NA	Rural	64.2965	202.7	J.D	J	II1	343	43.2091	126.513	December
FJD27	40	Female	Han	NA	17.78	NA	NA	NA	NA	NA	NA	Rural	64.2965	202.7	J.D	J	II1	343	43.2091	126.513	December
FJD28	63	Male	Han	NA	20.76	NA	NA	NA	NA	NA	NA	Rural	64.2965	202.7	J.D	J	II1	343	43.2091	126.513	December
FJD29	53	Female	Han	NA	25.71	NA	NA	NA	NA	NA	NA	Rural	64.2965	202.7	J.D	J	II1	343	43.2091	126.513	December
FJD30	31	Male	Han	NA	20.76	NA	NA	NA	NA	NA	NA	Rural	64.2965	202.7	J.D	J	II1	343	43.2091	126.513	December
FJD31	26	Male	Han	NA	NA	NA	NA	NA	NA	NA	NA	Rural	64.2965	202.7	J.D	J	II1	343	43.2091	126.513	December
FJD32	62	Female	Han	NA	NA	NA	NA	NA	NA	NA	NA	Rural	64.2965	202.7	J.D	J	II1	343	43.2091	126.513	December
FJD33	60	Female	Han	NA	20.51	NA	NA	NA	NA	NA	NA	Rural	64.2965	202.7	J.D	J	II1	343	43.2091	126.513	December
FJD34	52	Male	Han	NA	26.73	NA	NA	NA	NA	NA	NA	Rural	64.2965	202.7	J.D	J	II1	343	43.2091	126.513	December
FJD35	65	Male	Han	NA	NA	NA	NA	NA	NA	NA	NA	Rural	64.2965	202.7	J.D	J	II1	343	43.2091	126.513	December
FJD36	32	Female	Han	NA	21.48	NA	NA	NA	NA	NA	NA	Rural	64.2965	202.7	J.D	J	II1	343	43.2091	126.513	December
FJD37	50	Female	Han	NA	NA	NA	NA	NA	NA	NA	NA	Rural	64.2965	202.7	J.D	J	II1	343	43.2091	126.513	December
FJD38	60	Female	Han	NA	NA	NA	NA	NA	NA	NA	NA	Rural	64.2965	202.7	J.D	J	II1	343	43.2091	126.513	December
FJD39	8	Male	Han	-0.85	NA	NA	NA	NA	NA	NA	NA	Rural	64.2965	202.7	J.D	J	II1	343	43.2091	126.513	December
FJD40	64	Male	Han	NA	21.26	NA	NA	NA	NA	NA	NA	Rural	64.2965	202.7	J.D	J	II1	343	43.2091	126.513	December
FJD41	54	Female	Han	NA	NA	NA	NA	NA	NA	NA	NA	Rural	64.2965	202.7	J.D	J	II1	343	43.2091	126.513	December
FJD42	50	Male	Han	NA	21.48	NA	NA	NA	NA	NA	NA	Rural	64.2965	202.7	J.D	J	II1	343	43.2091	126.513	December
FJD43	54	Male	Han	NA	23.31	NA	NA	NA	NA	NA	NA	Rural	64.2965	202.7	J.D	J	II1	343	43.2091	126.513	December
FJD44	63	Female	Han	NA	25.39	NA	NA	NA	NA	NA	NA	Rural	64.2965	202.7	J.D	J	II1	343	43.2091	126.513	December
FJD45	50	Female	Han	NA	19.47	NA	NA	NA	NA	NA	NA	Rural	64.2965	202.7	J.D	J	II1	343	43.2091	126.513	December
FJD46	57	Male	Han	NA	NA	NA	NA	NA	NA	NA	NA	Rural	64.2965	202.7	J.D	J	II1	343	43.2091	126.513	December
FJD47	64	Female	Han	NA	NA	NA	NA	NA	NA	NA	NA	Rural	64.2965	202.7	J.D	J	II1	343	43.2091	126.513	December
FJD48	57	Male	Han	NA	NA	NA	NA	NA	NA	NA	NA	Rural	64.2965	202.7	J.D	J	II1	343	43.2091	126.513	December
FJD49	52	Female	Han	NA	NA	NA	NA	NA	NA	NA	NA	Rural	64.2965	202.7	J.D	J	II1	343	43.2091	126.513	December
FJD50	NA	Male	Han	NA	20.76	NA	NA	NA	NA	NA	NA	Rural	64.2965	202.7	J.D	J	II1	343	43.2091	126.513	December
FJD51	61	Male	Han	NA	NA	NA	NA	NA	NA	NA	NA	Rural	64.2965	202.7	J.D	J	II1	343	43.2091	126.513	December
FJD52	52	Female	Han	NA	20.28	NA	NA	NA	NA	NA	NA	Rural	64.2965	202.7	J.D	J	II1	343	43.2091	126.513	December
FJD53	39	Female	Han	NA	22.22	NA	NA	NA	NA	NA	NA	Rural	64.2965	202.7	J.D	J	II1	343	43.2091	126.513	December
FJD54	34	Female	Han	NA	24.61	NA	NA	NA	NA	NA	NA	Rural	64.2965	202.7	J.D	J	II1	343	43.2091	126.513	December
FJD55	48	Female	Han	NA	24.65	NA	NA	NA	NA	NA	NA	Rural	64.2965	202.7	J.D	J	II1	343	43.2091	126.513	December
FJD56	NA	NA	Han	NA	NA	NA	NA	NA	NA	NA	NA	Rural	64.2965	202.7	J.D	J	II1	343	43.2091	126.513	December
FJD57	NA	NA	Han	NA	NA	NA	NA	NA	NA	NA	NA	Rural	64.2965	202.7	J.D	J	II1	343	43.2091	126.513	December
FJD58	NA	NA	Han	NA	NA	NA	NA	NA	NA	NA	NA	Rural	64.2965	202.7	J.D	J	II1	343	43.2091	126.513	December
FJZD02	60	Female	Han	NA	NA	Rice	Yes	NA	NA	NO	NO	Urban	497	858.04	J.ZD	J1	II3	7	31.4159	119.485	May
FJZD04	78	Male	Han	NA	NA	Rice	Yes	NA	NA	NO	NO	Urban	497	858.04	J.ZD	J1	II3	7	31.4159	119.485	May
FJZD05	10	Male	Han	NA	NA	Rice	Yes	NA	NA	NO	NO	Urban	497	858.04	J.ZD	J1	II3	7	31.4159	119.485	May
FJZD06	70	Female	Han	NA	NA	Rice	Yes	NA	NA	NO	NO	Urban	497	858.04	J.ZD	J1	II3	7	31.4159	119.485	May
FJZD07	13	Male	Han	NA	NA	Rice	Yes	NA	NA	NO	NO	Urban	497	858.04	J.ZD	J1	II3	7	31.4159	119.485	May
FJZD12	41	Female	Han	NA	22.43	Rice	Yes	NA	NA	NO	NO	Urban	497	858.04	J.ZD	J1	II3	7	31.4159	119.485	May
FJZD15	72	Female	Han	NA	24.46	Rice	Yes	NA	NA	NO	NO	Urban	497	858.04	J.ZD	J1	II3	7	31.4159	119.485	May
FJZD16	72	Male	Han	NA	23.36	Rice	Yes	NA	NA	Yes	NO	Urban	497	858.04	J.ZD	J1	II3	7	31.4159	119.485	May
FJT02	90	Female	Han	NA	NA	NA	NA	NA	NA	NA	NA	Rural	692.483	7734.64	J.T	J1	II3	4	32.1222	120.549	January
FJT03	72	Male	Han	NA	NA	NA	NA	NA	NA	NA	NA	Rural	692.483	7734.64	J.T	J1	II3	4	32.1222	120.549	January
FJT04	73	Female	Han	NA	NA	NA	NA	NA	NA	NA	NA	Rural	692.483	7734.64	J.T	J1	II3	4	32.1222	120.549	January
FJT06	82	Female	Han	NA	NA	NA	NA	NA	NA	NA	NA	Rural	692.483	7734.64	J.T	J1	II3	4	32.1222	120.549	January
FJT08	60	Female	Han	NA	NA	NA	NA	NA	NA	NA	NA	Rural	692.483	7734.64	J.T	J1	II3	4	32.1222	120.549	January
FJT09	79	Male	Han	NA	NA	NA	NA	NA	NA	NA	NA	Rural	692.483	7734.64	J.T	J1	II3	4	32.1222	120.549	January
FJT11	47	Female	Han	NA	NA	NA	NA	NA	NA	NA	NA	Rural	692.483	7734.64	J.T	J1	II3	4	32.1222	120.549	January
FJT14	82	Male	Han	NA	NA	NA	NA	NA	NA	NA	NA	Rural	692.483	7734.64	J.T	J1	II3	4	32.1222	120.549	January
FJT15	95	Female	Han	NA	NA	NA	NA	NA	NA	NA	NA	Rural	692.483	7734.64	J.T	J1	II3	4	32.1222	120.549	January
FJT16	82	Female	Han	NA	NA	NA	NA	NA	NA	NA	NA	Rural	692.483	7734.64	J.T	J1	II3	4	32.1222	120.549	January
FJT17	NA	NA	Han	NA	NA	NA	NA	NA	NA	NA	NA	Rural	692.483	7734.64	J.T	J1	II3	4	32.1222	120.549	January
FJT19	84	Female	Han	NA	NA	NA	NA	NA	NA	NA	NA	Rural	692.483	7734.64	J.T	J1	II3	4	32.1222	120.549	January
FJT20	88	Male	Han	NA	NA	NA	NA	NA	NA	NA	NA	Rural	692.483	7734.64	J.T	J1	II3	4	32.1222	120.549	January
FJT21	87	Female	Han	NA	NA	NA	NA	NA	NA	NA	NA	Rural	692.483	7734.64	J.T	J1	II3	4	32.1222	120.549	January
FJT23	74	Male	Han	NA	NA	NA	NA	NA	NA	NA	NA	Rural	692.483	7734.64	J.T	J1	II3	4	32.1222	120.549	January
FJT24	86	Male	Han	NA	NA	NA	NA	NA	NA	NA	NA	Rural	692.483	7734.64	J.T	J1	II3	4	32.1222	120.549	January
FJT25	82	Female	Han	NA	NA	NA	NA	NA	NA	NA	NA	Rural	692.483	7734.64	J.T	J1	II3	4	32.1222	120.549	January
FJT27	78	Female	Han	NA	NA	NA	NA	NA	NA	NA	NA	Rural	692.483	7734.64	J.T	J1	II3	4	32.1222	120.549	January
FJT28	78	Male	Han	NA	NA	NA	NA	NA	NA	NA	NA	Rural	692.483	7734.64	J.T	J1	II3	4	32.1222	120.549	January
FJT29	78	Female	Han	NA	NA	NA	NA	NA	NA	NA	NA	Rural	692.483	7734.64	J.T	J1	II3	4	32.1222	120.549	January
FJT30	88	Female	Han	NA	NA	NA	NA	NA	NA	NA	NA	Rural	692.483	7734.64	J.T	J1	II3	4	32.1222	120.549	January
FJT31	64	Male	Han	NA	NA	NA	NA	NA	NA	NA	NA	Rural	692.483	7734.64	J.T	J1	II3	4	32.1222	120.549	January
FJT32	63	Female	Han	NA	NA	NA	NA	NA	NA	NA	NA	Rural	692.483	7734.64	J.T	J1	II3	4	32.1222	120.549	January
FJT34	NA	NA	Han	NA	NA	NA	NA	NA	NA	NA	NA	Rural	692.483	7734.64	J.T	J1	II3	4	32.1222	120.549	January
FJT35	52	Female	Han	NA	NA	NA	NA	NA	NA	NA	NA	Rural	692.483	7734.64	J.T	J1	II3	4	32.1222	120.549	January
FJT36	89	Female	Han	NA	NA	NA	NA	NA	NA	NA	NA	Rural	692.483	7734.64	J.T	J1	II3	4	32.1222	120.549	January
FJT37	88	Female	Han	NA	NA	NA	NA	NA	NA	NA	NA	Rural	692.483	7734.64	J.T	J1	II3	4	32.1222	120.549	January
FJT39	66	Male	Han	NA	NA	NA	NA	NA	NA	NA	NA	Rural	692.483	7734.64	J.T	J1	II3	4	32.1222	120.549	January
FJT40	83	Female	Han	NA	NA	NA	NA	NA	NA	NA	NA	Rural	692.483	7734.64	J.T	J1	II3	4	32.1222	120.549	January
FJT41	NA	NA	Han	NA	NA	NA	NA	NA	NA	NA	NA	Rural	692.483	7734.64	J.T	J1	II3	4	32.1222	120.549	January
FJT43	91	Male	Han	NA	NA	NA	NA	NA	NA	NA	NA	Rural	692.483	7734.64	J.T	J1	II3	4	32.1222	120.549	January
FJT46	83	Female	Han	NA	NA	NA	NA	NA	NA	NA	NA	Rural	692.483	7734.64	J.T	J1	II3	4	32.1222	120.549	January
FJT47	55	Female	Han	NA	NA	NA	NA	NA	NA	NA	NA	Rural	692.483	7734.64	J.T	J1	II3	4	32.1222	120.549	January
FJT49	84	Female	Han	NA	NA	NA	NA	NA	NA	NA	NA	Rural	692.483	7734.64	J.T	J1	II3	4	32.1222	120.549	January
FJT54	63	Female	Han	NA	NA	NA	NA	NA	NA	NA	NA	Rural	692.483	7734.64	J.T	J1	II3	4	32.1222	120.549	January
FJT55	66	Male	Han	NA	NA	NA	NA	NA	NA	NA	NA	Rural	692.483	7734.64	J.T	J1	II3	4	32.1222	120.549	January
FJT57	74	Male	Han	NA	NA	NA	NA	NA	NA	NA	NA	Rural	692.483	7734.64	J.T	J1	II3	4	32.1222	120.549	January
FJT60	91	Female	Han	NA	NA	NA	NA	NA	NA	NA	NA	Rural	692.483	7734.64	J.T	J1	II3	4	32.1222	120.549	January
FJT63	84	Female	Han	NA	NA	NA	NA	NA	NA	NA	NA	Rural	692.483	7734.64	J.T	J1	II3	4	32.1222	120.549	January
FJT64	84	Male	Han	NA	NA	NA	NA	NA	NA	NA	NA	Rural	692.483	7734.64	J.T	J1	II3	4	32.1222	120.549	January
FJT65	85	Male	Han	NA	NA	NA	NA	NA	NA	NA	NA	Rural	692.483	7734.64	J.T	J1	II3	4	32.1222	120.549	January
FJX01	NA	NA	Han	NA	NA	NA	NA	NA	NA	NA	NA	Urban	1416.25	10511.8	J.X	J1	II3	12	31.4677	120.287	April
FJX02	87	Female	Han	NA	NA	NA	NA	NA	NA	NA	NA	Urban	1416.25	10511.8	J.X	J1	II3	12	31.4677	120.287	April
FJX03	83	Male	Han	NA	NA	NA	NA	NA	NA	NA	NA	Urban	1416.25	10511.8	J.X	J1	II3	12	31.4677	120.287	April
FJX04	84	Female	Han	NA	NA	NA	NA	NA	NA	NA	NA	Urban	1416.25	10511.8	J.X	J1	II3	12	31.4677	120.287	April
FJX05	81	Female	Han	NA	NA	NA	NA	NA	NA	NA	NA	Urban	1416.25	10511.8	J.X	J1	II3	12	31.4677	120.287	April
FJX07	NA	NA	NA	NA	NA	NA	NA	NA	NA	NA	NA	Urban	1416.25	10511.8	J.X	J1	II3	12	31.4677	120.287	April
FJX08	79	Male	Han	NA	NA	NA	NA	NA	NA	NA	NA	Urban	1416.25	10511.8	J.X	J1	II3	12	31.4677	120.287	April
FJX09	88	Male	Han	NA	NA	NA	NA	NA	NA	NA	NA	Urban	1416.25	10511.8	J.X	J1	II3	12	31.4677	120.287	April
FJX10	85	Female	Han	NA	NA	NA	NA	NA	NA	NA	NA	Urban	1416.25	10511.8	J.X	J1	II3	12	31.4677	120.287	April
FJX11	78	Female	Han	NA	NA	NA	NA	NA	NA	NA	NA	Urban	1416.25	10511.8	J.X	J1	II3	12	31.4677	120.287	April
FJX12	84	Female	Han	NA	NA	NA	NA	NA	NA	NA	NA	Urban	1416.25	10511.8	J.X	J1	II3	12	31.4677	120.287	April
FJX13	79	Male	Han	NA	NA	NA	NA	NA	NA	NA	NA	Urban	1416.25	10511.8	J.X	J1	II3	12	31.4677	120.287	April
FJX14	78	Male	Han	NA	NA	NA	NA	NA	NA	NA	NA	Urban	1416.25	10511.8	J.X	J1	II3	12	31.4677	120.287	April
FJX15	82	Male	Han	NA	NA	NA	NA	NA	NA	NA	NA	Urban	1416.25	10511.8	J.X	J1	II3	12	31.4677	120.287	April
FJX16	89	Male	Han	NA	NA	NA	NA	NA	NA	NA	NA	Urban	1416.25	10511.8	J.X	J1	II3	12	31.4677	120.287	April
FJX17	83	Female	Han	NA	NA	NA	NA	NA	NA	NA	NA	Urban	1416.25	10511.8	J.X	J1	II3	12	31.4677	120.287	April
FJX18	81	Male	Han	NA	NA	NA	NA	NA	NA	NA	NA	Urban	1416.25	10511.8	J.X	J1	II3	12	31.4677	120.287	April
FJX19	78	Female	Han	NA	NA	NA	NA	NA	NA	NA	NA	Urban	1416.25	10511.8	J.X	J1	II3	12	31.4677	120.287	April
FJX20	90	Male	Han	NA	NA	NA	NA	NA	NA	NA	NA	Urban	1416.25	10511.8	J.X	J1	II3	12	31.4677	120.287	April
FJX21	90	Female	Han	NA	NA	NA	NA	NA	NA	NA	NA	Urban	1416.25	10511.8	J.X	J1	II3	12	31.4677	120.287	April
FJX22	79	Female	Han	NA	NA	NA	NA	NA	NA	NA	NA	Urban	1416.25	10511.8	J.X	J1	II3	12	31.4677	120.287	April
FJX23	79	Male	Han	NA	NA	NA	NA	NA	NA	NA	NA	Urban	1416.25	10511.8	J.X	J1	II3	12	31.4677	120.287	April
FJX24	86	Female	Han	NA	NA	NA	NA	NA	NA	NA	NA	Urban	1416.25	10511.8	J.X	J1	II3	12	31.4677	120.287	April
FJX25	84	Female	Han	NA	NA	NA	NA	NA	NA	NA	NA	Urban	1416.25	10511.8	J.X	J1	II3	12	31.4677	120.287	April
FJX26	85	Female	Han	NA	NA	NA	NA	NA	NA	NA	NA	Urban	1416.25	10511.8	J.X	J1	II3	12	31.4677	120.287	April
FJX27	88	Female	Han	NA	NA	NA	NA	NA	NA	NA	NA	Urban	1416.25	10511.8	J.X	J1	II3	12	31.4677	120.287	April
FJX28	83	Female	Han	NA	NA	NA	NA	NA	NA	NA	NA	Urban	1416.25	10511.8	J.X	J1	II3	12	31.4677	120.287	April
FJX29	87	Female	Han	NA	NA	NA	NA	NA	NA	NA	NA	Urban	1416.25	10511.8	J.X	J1	II3	12	31.4677	120.287	April
FJX30	85	Female	Han	NA	NA	NA	NA	NA	NA	NA	NA	Urban	1416.25	10511.8	J.X	J1	II3	12	31.4677	120.287	April
FJX31	89	Female	Han	NA	NA	NA	NA	NA	NA	NA	NA	Urban	1416.25	10511.8	J.X	J1	II3	12	31.4677	120.287	April
FJX33	87	Male	Han	NA	NA	NA	NA	NA	NA	NA	NA	Urban	1416.25	10511.8	J.X	J1	II3	12	31.4677	120.287	April
FJX34	85	Male	Han	NA	NA	NA	NA	NA	NA	NA	NA	Urban	1416.25	10511.8	J.X	J1	II3	12	31.4677	120.287	April
FJX35	81	Female	Han	NA	NA	NA	NA	NA	NA	NA	NA	Urban	1416.25	10511.8	J.X	J1	II3	12	31.4677	120.287	April
FJX36	82	Male	Han	NA	NA	NA	NA	NA	NA	NA	NA	Urban	1416.25	10511.8	J.X	J1	II3	12	31.4677	120.287	April
FJX37	79	Female	Han	NA	NA	NA	NA	NA	NA	NA	NA	Urban	1416.25	10511.8	J.X	J1	II3	12	31.4677	120.287	April
FJX38	91	Female	Han	NA	NA	NA	NA	NA	NA	NA	NA	Urban	1416.25	10511.8	J.X	J1	II3	12	31.4677	120.287	April
FJX39	84	Female	Han	NA	NA	NA	NA	NA	NA	NA	NA	Urban	1416.25	10511.8	J.X	J1	II3	12	31.4677	120.287	April
FJX40	79	Male	Han	NA	NA	NA	NA	NA	NA	NA	NA	Urban	1416.25	10511.8	J.X	J1	II3	12	31.4677	120.287	April
FJX41	88	Female	Han	NA	NA	NA	NA	NA	NA	NA	NA	Urban	1416.25	10511.8	J.X	J1	II3	12	31.4677	120.287	April
FJX42	80	Male	Han	NA	NA	NA	NA	NA	NA	NA	NA	Urban	1416.25	10511.8	J.X	J1	II3	12	31.4677	120.287	April
FJX43	83	Male	Han	NA	NA	NA	NA	NA	NA	NA	NA	Urban	1416.25	10511.8	J.X	J1	II3	12	31.4677	120.287	April
FJX44	87	Male	Han	NA	NA	NA	NA	NA	NA	NA	NA	Urban	1416.25	10511.8	J.X	J1	II3	12	31.4677	120.287	April
FJX72	49	Male	Han	NA	NA	Rice&Wheat	NA	1	Good	NO	NO	Urban	1416.25	10511.8	J.X	J1	II3	12	31.4677	120.287	June
FJX73	4	Male	Han	NA	NA	Rice&Wheat	NA	> 2	Good	NO	NO	Urban	1416.25	10511.8	J.X	J1	II3	12	31.4677	120.287	June
FJX74	8	Male	Han	NA	NA	Rice&Wheat	NA	1	OK	NO	NO	Urban	1416.25	10511.8	J.X	J1	II3	12	31.4677	120.287	June
FJX75	23	Male	Han	NA	NA	Rice&Wheat	NA	1	Good	NO	NO	Urban	1416.25	10511.8	J.X	J1	II3	12	31.4677	120.287	June
FJX76	23	Female	Han	NA	NA	Rice&Wheat	NA	> 2	OK	NO	Yes	Urban	1416.25	10511.8	J.X	J1	II3	12	31.4677	120.287	June
FJX77	26	Female	Han	NA	NA	Rice	NA	> 2	OK	NO	NO	Urban	1416.25	10511.8	J.X	J1	II3	12	31.4677	120.287	June
FJX79	8	Male	Han	NA	NA	Rice&Wheat	NA	1	Good	NO	NO	Urban	1416.25	10511.8	J.X	J1	II3	12	31.4677	120.287	June
FJX80	4	Female	Han	NA	NA	Rice&Wheat	NA	1	OK	NO	NO	Urban	1416.25	10511.8	J.X	J1	II3	12	31.4677	120.287	June
FJX81	64	Male	Han	NA	NA	Rice&Wheat	NA	1	NA	NO	Yes	Urban	1416.25	10511.8	J.X	J1	II3	12	31.4677	120.287	June
FJX83	25	Female	Han	NA	NA	Rice&Wheat	NA	1	OK	NO	NO	Urban	1416.25	10511.8	J.X	J1	II3	12	31.4677	120.287	June
FJX84	30	Female	Han	NA	NA	Rice&Wheat	NA	> 2	Good	NO	NO	Urban	1416.25	10511.8	J.X	J1	II3	12	31.4677	120.287	June
FJX85	33	Female	Han	NA	NA	Rice	NA	1	Good	NO	NO	Urban	1416.25	10511.8	J.X	J1	II3	12	31.4677	120.287	June
FJX86	28	Female	Han	NA	NA	Rice	NA	1	OK	NO	NO	Urban	1416.25	10511.8	J.X	J1	II3	12	31.4677	120.287	June
FJX89	38	Female	Han	NA	NA	Rice&Wheat	NA	> 2	OK	NO	NO	Urban	1416.25	10511.8	J.X	J1	II3	12	31.4677	120.287	June
FJX90	5	Female	Han	NA	NA	Rice&Wheat	NA	1	Good	NO	NO	Urban	1416.25	10511.8	J.X	J1	II3	12	31.4677	120.287	June
FJX91	49	Female	Han	NA	NA	Rice&Wheat	NA	1	Good	NO	NO	Urban	1416.25	10511.8	J.X	J1	II3	12	31.4677	120.287	June
FJC03	25	Male	Han	NA	23.72	Rice	NA	1	Good	NO	NO	Rural	298.032	2180.85	J.C	J2	II3	24	28.1592	115.771	August
FJC06	62	Male	Han	NA	21.61	Rice	NA	1	Good	NO	NA	Rural	298.032	2180.85	J.C	J2	II3	24	28.1592	115.771	August
FJC07	73	Female	Han	NA	19.29	Rice	NA	1	Good	NO	NO	Rural	298.032	2180.85	J.C	J2	II3	24	28.1592	115.771	August
FJC09	6	Male	Han	0.85	NA	Rice	NA	1	Good	NO	NO	Rural	298.032	2180.85	J.C	J2	II3	24	28.1592	115.771	August
FJC11	25	Male	Han	NA	23.51	Rice	NA	1	Good	NO	NO	Rural	298.032	2180.85	J.C	J2	II3	24	28.1592	115.771	August
FJC12	5	Female	Han	NA	NA	Rice	NA	1	Good	NO	NO	Rural	298.032	2180.85	J.C	J2	II3	24	28.1592	115.771	August
FJC13	27	Female	Han	NA	22.03	Rice	NA	1	Good	NO	NO	Rural	298.032	2180.85	J.C	J2	II3	24	28.1592	115.771	August
FJC14	4	Female	Han	-0.19	NA	Rice	NA	1	Good	NO	NO	Rural	298.032	2180.85	J.C	J2	II3	24	28.1592	115.771	August
FJC16	46	Female	Han	NA	21.1	Rice	NA	1	Good	NO	NO	Rural	298.032	2180.85	J.C	J2	II3	24	28.1592	115.771	August
FJC19	58	Female	Han	NA	20.55	Rice	NA	1	Good	NO	NA	Rural	298.032	2180.85	J.C	J2	II3	24	28.1592	115.771	August
FJC20	33	Male	Han	NA	24.82	Rice	NA	1	Good	NO	NO	Rural	298.032	2180.85	J.C	J2	II3	24	28.1592	115.771	August
FJC21	13	Female	Han	0.44	NA	Rice	NA	1	Good	NO	NO	Rural	298.032	2180.85	J.C	J2	II3	24	28.1592	115.771	August
FJC22	24	Female	Han	NA	19.1	Rice	NA	1	Good	NO	NO	Rural	298.032	2180.85	J.C	J2	II3	24	28.1592	115.771	August
FJC25	17	Female	Han	-1.54	NA	Rice	NA	1	Good	NO	NO	Rural	298.032	2180.85	J.C	J2	II3	24	28.1592	115.771	August
FJC29	6	Female	Han	2.27	NA	Rice	NA	1	Good	NO	NO	Rural	298.032	2180.85	J.C	J2	II3	24	28.1592	115.771	August
FJC31	51	Female	Han	NA	22.94	Rice	NA	1	Good	NO	NO	Rural	298.032	2180.85	J.C	J2	II3	24	28.1592	115.771	August
FJC33	50	Male	Han	NA	23.62	Rice	NA	1	Good	NO	NO	Rural	298.032	2180.85	J.C	J2	II3	24	28.1592	115.771	August
FJC35	52	Male	Han	NA	19.14	Rice	NA	1	Good	NO	NO	Rural	298.032	2180.85	J.C	J2	II3	24	28.1592	115.771	August
FJC36	62	Male	Han	NA	25.91	Rice	NA	NA	NA	NO	NO	Rural	298.032	2180.85	J.C	J2	II3	24	28.1592	115.771	August
FJC43	49	Female	Han	NA	20.45	Rice	NA	1	Good	NO	NO	Rural	298.032	2180.85	J.C	J2	II3	24	28.1592	115.771	August
FJC44	82	Female	Han	NA	19.22	Rice	NA	1	Good	NO	NO	Rural	298.032	2180.85	J.C	J2	II3	24	28.1592	115.771	August
FJC47	27	Female	Han	NA	20.57	Rice	NA	1	Good	NO	NO	Rural	298.032	2180.85	J.C	J2	II3	24	28.1592	115.771	August
FJC53	53	Female	Han	NA	22.48	Rice	NA	1	Good	NO	NO	Rural	298.032	2180.85	J.C	J2	II3	24	28.1592	115.771	August
FJC54	8	Male	Han	-1.7	NA	Rice	NA	1	Good	NO	NO	Rural	298.032	2180.85	J.C	J2	II3	24	28.1592	115.771	August
FJC55	53	Female	Han	NA	18.52	Rice	NA	1	Good	NO	NO	Rural	298.032	2180.85	J.C	J2	II3	24	28.1592	115.771	August
FJR02	66	Female	Han	NA	NA	Rice	NA	1	NA	NO	NA	Rural	297.518	2055.4	J.R	J3	II3	23	29.1497	116.824	August
FJR03	61	Male	Han	NA	20.76	Rice	NA	1	NA	Yes	Yes	Rural	297.518	2055.4	J.R	J3	II3	23	29.1497	116.824	August
FJR04	72	Female	Han	NA	NA	Rice	NA	1	NA	NO	NA	Rural	297.518	2055.4	J.R	J3	II3	23	29.1497	116.824	August
FJR05	58	Male	Han	NA	NA	Rice	NA	NA	NA	Yes	Yes	Rural	297.518	2055.4	J.R	J3	II3	23	29.1497	116.824	August
FJR06	12	Female	Han	2.89	NA	Rice&Wheat	NA	1	NA	NO	NA	Rural	297.518	2055.4	J.R	J3	II3	23	29.1497	116.824	August
FJR07	9	Male	Han	4.42	NA	Rice	NO	NA	NA	NO	NA	Rural	297.518	2055.4	J.R	J3	II3	23	29.1497	116.824	August
FJR08	6	Female	Han	NA	NA	NA	NA	1	NA	NO	NA	Rural	297.518	2055.4	J.R	J3	II3	23	29.1497	116.824	August
FJR10	9	Male	Han	NA	NA	Rice&Wheat	NA	1	NA	NO	NA	Rural	297.518	2055.4	J.R	J3	II3	23	29.1497	116.824	August
FJR11	61	Female	Han	NA	NA	Rice	NA	1	NA	NO	NA	Rural	297.518	2055.4	J.R	J3	II3	23	29.1497	116.824	August
FJR12	72	Male	Han	NA	NA	Rice	NA	NA	NA	Yes	Yes	Rural	297.518	2055.4	J.R	J3	II3	23	29.1497	116.824	August
FJR13	54	Male	Han	NA	NA	Rice	NA	1	NA	Yes	Yes	Rural	297.518	2055.4	J.R	J3	II3	23	29.1497	116.824	August
FJR14	78	Male	Han	NA	NA	Rice	NA	NA	NA	Yes	Yes	Rural	297.518	2055.4	J.R	J3	II3	23	29.1497	116.824	August
FJR15	48	Female	Han	NA	NA	Rice	NA	1	NA	NO	Yes	Rural	297.518	2055.4	J.R	J3	II3	23	29.1497	116.824	August
FJR17	NA	NA	Han	NA	NA	NA	NA	NA	NA	NA	NA	Rural	297.518	2055.4	J.R	J3	II3	23	29.1497	116.824	August
FJR19	71	Female	Han	NA	NA	Rice	NA	NA	NA	NO	NA	Rural	297.518	2055.4	J.R	J3	II3	23	29.1497	116.824	August
FJR20	73	Female	Han	NA	NA	Rice	NA	NA	NA	NA	NA	Rural	297.518	2055.4	J.R	J3	II3	23	29.1497	116.824	August
FJR21	4	Female	Han	NA	NA	Rice	NA	1-2	NA	NA	NA	Rural	297.518	2055.4	J.R	J3	II3	23	29.1497	116.824	August
FJR22	12	Male	Han	NA	NA	Rice	NA	NA	NA	NO	NA	Rural	297.518	2055.4	J.R	J3	II3	23	29.1497	116.824	August
FJR23	53	Female	Han	NA	NA	Rice	NA	1	NA	NO	NA	Rural	297.518	2055.4	J.R	J3	II3	23	29.1497	116.824	August
FJR24	58	Female	Han	NA	NA	Rice	NA	1-2	NA	NO	NA	Rural	297.518	2055.4	J.R	J3	II3	23	29.1497	116.824	August
FJR25	10	Male	Han	2.15	NA	Rice	NA	NA	NA	NO	NA	Rural	297.518	2055.4	J.R	J3	II3	23	29.1497	116.824	August
FJR26	13	Male	Han	NA	NA	Rice	NA	1	NA	NO	NA	Rural	297.518	2055.4	J.R	J3	II3	23	29.1497	116.824	August
FJR27	NA	NA	Han	NA	NA	NA	NA	NA	NA	NA	NA	Rural	297.518	2055.4	J.R	J3	II3	23	29.1497	116.824	August
FJR28	13	Male	Han	NA	NA	Rice	NA	1	NA	NA	NA	Rural	297.518	2055.4	J.R	J3	II3	23	29.1497	116.824	August
FJR29	72	Female	Han	NA	NA	Rice&Wheat	NA	1	NA	NO	NA	Rural	297.518	2055.4	J.R	J3	II3	23	29.1497	116.824	August
FJR31	47	Male	Han	NA	NA	Rice	NA	NA	NA	Yes	Yes	Rural	297.518	2055.4	J.R	J3	II3	23	29.1497	116.824	August
FJR34	51	Male	Han	NA	NA	Rice	NA	1	NA	Yes	Yes	Rural	297.518	2055.4	J.R	J3	II3	23	29.1497	116.824	August
FJR36	42	Female	Han	NA	NA	Rice	NA	NA	NA	NO	Yes	Rural	297.518	2055.4	J.R	J3	II3	23	29.1497	116.824	August
FJR37	62	Male	Han	NA	NA	Rice	NA	> 2	NA	Yes	Yes	Rural	297.518	2055.4	J.R	J3	II3	23	29.1497	116.824	August
FJR38	57	Male	Han	NA	NA	NA	NA	1-2	NA	NA	NA	Rural	297.518	2055.4	J.R	J3	II3	23	29.1497	116.824	August
FJR39	27	Female	Han	NA	NA	Rice	NA	1	NA	NO	NA	Rural	297.518	2055.4	J.R	J3	II3	23	29.1497	116.824	August
FJR40	46	Female	Han	NA	NA	Rice	NA	1	NA	NO	NA	Rural	297.518	2055.4	J.R	J3	II3	23	29.1497	116.824	August
FJR41	62	Female	Han	NA	NA	Rice	NA	1	NA	NO	NA	Rural	297.518	2055.4	J.R	J3	II3	23	29.1497	116.824	August
FJR42	NA	NA	Han	NA	NA	NA	NA	1	NA	NA	NA	Rural	297.518	2055.4	J.R	J3	II3	23	29.1497	116.824	August
FJR46	36	Male	Han	NA	NA	Rice	NA	1	NA	NA	Yes	Rural	297.518	2055.4	J.R	J3	II3	23	29.1497	116.824	August
FJR47	62	Male	Han	NA	NA	Rice	NA	NA	NA	Yes	Yes	Rural	297.518	2055.4	J.R	J3	II3	23	29.1497	116.824	August
FJR48	10	Male	Han	NA	NA	Rice	NA	1	NA	NO	NA	Rural	297.518	2055.4	J.R	J3	II3	23	29.1497	116.824	August
FJR50	61	Male	Han	NA	NA	Rice	NA	1	NA	Yes	Yes	Rural	297.518	2055.4	J.R	J3	II3	23	29.1497	116.824	August
FJR51	48	Female	Han	NA	20.56	NA	NA	1-2	NA	NA	NA	Rural	297.518	2055.4	J.R	J3	II3	23	29.1497	116.824	August
FJR54	NA	NA	Han	NA	NA	NA	NA	NA	NA	NA	NA	Rural	297.518	2055.4	J.R	J3	II3	23	29.1497	116.824	August
FJR61	NA	NA	Han	NA	NA	NA	NA	NA	NA	NA	NA	Rural	297.518	2055.4	J.R	J3	II3	23	29.1497	116.824	August
FJR62	NA	NA	Han	NA	NA	NA	NA	NA	NA	NA	NA	Rural	297.518	2055.4	J.R	J3	II3	23	29.1497	116.824	August
FJR63	NA	NA	Han	NA	NA	NA	NA	NA	NA	NA	NA	Rural	297.518	2055.4	J.R	J3	II3	23	29.1497	116.824	August
FJR64	NA	NA	Han	NA	NA	NA	NA	NA	NA	NA	NA	Rural	297.518	2055.4	J.R	J3	II3	23	29.1497	116.824	August
FNT02	26	Female	Han	NA	NA	NA	Yes	NA	OK	NA	NA	Urban	181.767	2903.5	N.T	N	III1	1072	40.8415	111.752	April
FNT04	23	Female	Han	NA	NA	NA	Yes	NA	Good	NA	NA	Urban	181.767	2903.5	N.T	N	III1	1072	40.8415	111.752	April
FNT05	25	Male	Han	NA	NA	NA	Yes	NA	OK	NA	NA	Urban	181.767	2903.5	N.T	N	III1	1072	40.8415	111.752	April
FNT06	23	Male	Han	NA	NA	NA	Yes	NA	OK	NA	NA	Urban	181.767	2903.5	N.T	N	III1	1072	40.8415	111.752	April
FNT07	24	Male	Han	NA	NA	NA	Yes	NA	Good	NA	NA	Urban	181.767	2903.5	N.T	N	III1	1072	40.8415	111.752	April
FNT10	24	Female	Mongolia	NA	NA	NA	Yes	NA	OK	NA	NA	Urban	181.767	2903.5	N.T	N	III1	1072	40.8415	111.752	April
FNT11	NA	NA	Han	NA	NA	NA	NA	NA	NA	NA	NA	Urban	181.767	2903.5	N.T	N	III1	1072	40.8415	111.752	April
FNT12	23	Female	Han	NA	NA	NA	NA	NA	NA	NA	NA	Urban	181.767	2903.5	N.T	N	III1	1072	40.8415	111.752	April
FNT13	24	Female	Han	NA	NA	NA	Yes	NA	Good	NA	NA	Urban	181.767	2903.5	N.T	N	III1	1072	40.8415	111.752	April
FNT14	23	Female	Han	NA	NA	NA	Yes	NA	Good	NA	NA	Urban	181.767	2903.5	N.T	N	III1	1072	40.8415	111.752	April
FNT15	24	Female	Han	NA	NA	NA	Yes	NA	Good	NA	NA	Urban	181.767	2903.5	N.T	N	III1	1072	40.8415	111.752	April
FNT16	25	Female	Han	NA	NA	NA	Yes	NA	Good	NA	NA	Urban	181.767	2903.5	N.T	N	III1	1072	40.8415	111.752	April
FNT17	24	Female	Han	NA	NA	NA	Yes	NA	NA	NA	NA	Urban	181.767	2903.5	N.T	N	III1	1072	40.8415	111.752	April
FNT18	23	Female	Han	NA	NA	NA	Yes	NA	OK	NA	NA	Urban	181.767	2903.5	N.T	N	III1	1072	40.8415	111.752	April
FNT19	25	Female	Han	NA	NA	NA	Yes	NA	Good	NA	NA	Urban	181.767	2903.5	N.T	N	III1	1072	40.8415	111.752	April
FNT20	23	Female	Han	NA	NA	NA	Yes	NA	Good	NA	NA	Urban	181.767	2903.5	N.T	N	III1	1072	40.8415	111.752	April
FNT21	24	Female	Han	NA	NA	NA	Yes	NA	OK	NA	NA	Urban	181.767	2903.5	N.T	N	III1	1072	40.8415	111.752	April
FNT22	25	Female	Han	NA	NA	NA	Yes	NA	Good	NA	NA	Urban	181.767	2903.5	N.T	N	III1	1072	40.8415	111.752	April
FNT23	26	Female	Mongolia	NA	NA	NA	Yes	NA	Good	NA	NA	Urban	181.767	2903.5	N.T	N	III1	1072	40.8415	111.752	April
FNT25	26	Male	Han	NA	NA	NA	Yes	NA	Good	NA	NA	Urban	181.767	2903.5	N.T	N	III1	1072	40.8415	111.752	April
FNT26	26	Male	Han	NA	NA	NA	Yes	NA	Good	NA	NA	Urban	181.767	2903.5	N.T	N	III1	1072	40.8415	111.752	April
FNT27	26	Male	Han	NA	NA	NA	Yes	NA	Bad	NA	NA	Urban	181.767	2903.5	N.T	N	III1	1072	40.8415	111.752	April
FNT28	26	Male	Mongolia	NA	NA	NA	Yes	NA	Bad	NA	NA	Urban	181.767	2903.5	N.T	N	III1	1072	40.8415	111.752	April
FNT29	25	Male	Han	NA	NA	NA	Yes	NA	Good	NA	NA	Urban	181.767	2903.5	N.T	N	III1	1072	40.8415	111.752	April
FNT30	25	Male	Han	NA	NA	NA	Yes	NA	Good	NA	NA	Urban	181.767	2903.5	N.T	N	III1	1072	40.8415	111.752	April
FNT31	24	Female	Han	NA	NA	NA	Yes	NA	OK	NA	NA	Urban	181.767	2903.5	N.T	N	III1	1072	40.8415	111.752	April
FNT32	23	Female	Mongolia	NA	NA	NA	Yes	NA	Good	NA	NA	Urban	181.767	2903.5	N.T	N	III1	1072	40.8415	111.752	April
FNT33	24	Female	Mongolia	NA	NA	NA	Yes	NA	Good	NA	NA	Urban	181.767	2903.5	N.T	N	III1	1072	40.8415	111.752	April
FNT36	54	Female	Han	NA	NA	NA	Yes	NA	OK	NA	NA	Urban	181.767	2903.5	N.T	N	III1	1072	40.8415	111.752	April
FNT37	56	Male	Han	NA	NA	NA	Yes	NA	Good	NA	NA	Urban	181.767	2903.5	N.T	N	III1	1072	40.8415	111.752	April
FNT41	27	Female	Han	NA	NA	NA	Yes	NA	Good	NA	NA	Urban	181.767	2903.5	N.T	N	III1	1072	40.8415	111.752	April
FNT42	25	Female	Han	NA	NA	NA	Yes	NA	OK	NA	NA	Urban	181.767	2903.5	N.T	N	III1	1072	40.8415	111.752	April
FNT44	26	Female	Han	NA	NA	NA	Yes	NA	OK	NA	NA	Urban	181.767	2903.5	N.T	N	III1	1072	40.8415	111.752	April
FNT45	25	Female	Han	NA	NA	NA	Yes	NA	OK	NA	NA	Urban	181.767	2903.5	N.T	N	III1	1072	40.8415	111.752	April
FNE02	55	Male	Mongolia	NA	18.99	Rice&Wheat	NA	NA	NA	Yes	NO	Pastoral	9.99684	1185.86	N.E	N	III1	616	49.3284	119.424	July
FNE04	45	Female	Mongolia	NA	33.06	Rice&Wheat	NA	NA	NA	NO	NO	Pastoral	9.99684	1185.86	N.E	N	III1	616	49.3284	119.424	July
FNE05	26	Male	Mongolia	NA	29.32	Rice&Wheat	NA	NA	NA	NO	NO	Pastoral	9.99684	1185.86	N.E	N	III1	616	49.3284	119.424	July
FNE07	37	Male	Mongolia	NA	21.51	Rice&Wheat	NA	NA	NA	Yes	NO	Pastoral	9.99684	1185.86	N.E	N	III1	616	49.3284	119.424	July
FNE08	23	Female	Mongolia	NA	16.22	Rice&Wheat	NA	NA	NA	Yes	NO	Pastoral	9.99684	1185.86	N.E	N	III1	616	49.3284	119.424	July
FNE11	42	Male	Mongolia	NA	NA	Rice&Wheat	NA	NA	NA	Yes	NO	Pastoral	9.99684	1185.86	N.E	N	III1	616	49.3284	119.424	July
FNE12	8	Male	Mongolia	1.74	NA	Rice&Wheat	NA	NA	NA	NO	NO	Pastoral	9.99684	1185.86	N.E	N	III1	616	49.3284	119.424	July
FNE13	41	Female	Mongolia	NA	17.58	Rice&Wheat	NA	NA	NA	NO	NO	Pastoral	9.99684	1185.86	N.E	N	III1	616	49.3284	119.424	July
FNE14	42	Male	Mongolia	NA	32.11	Rice&Wheat	NA	NA	NA	Yes	NO	Pastoral	9.99684	1185.86	N.E	N	III1	616	49.3284	119.424	July
FNE17	6	Male	Mongolia	1.16	NA	Rice&Wheat	NA	NA	NA	NO	NO	Pastoral	9.99684	1185.86	N.E	N	III1	616	49.3284	119.424	July
FNE19	53	Female	Mongolia	NA	28.04	Rice&Wheat	NA	NA	NA	NO	NO	Pastoral	9.99684	1185.86	N.E	N	III1	616	49.3284	119.424	July
FNE22	55	Male	Mongolia	NA	27.34	Rice&Wheat	NA	NA	NA	Yes	Yes	Pastoral	9.99684	1185.86	N.E	N	III1	616	49.3284	119.424	July
FNE26	51	Male	Mongolia	NA	25.71	Rice&Wheat	NA	NA	NA	Yes	Yes	Pastoral	9.99684	1185.86	N.E	N	III1	616	49.3284	119.424	July
FNE28	41	Male	Mongolia	NA	33.14	Rice&Wheat	NA	NA	NA	Yes	Yes	Pastoral	9.99684	1185.86	N.E	N	III1	616	49.3284	119.424	July
FNE30	64	Female	Mongolia	NA	32.87	Rice&Wheat	NA	NA	NA	NO	NO	Pastoral	9.99684	1185.86	N.E	N	III1	616	49.3284	119.424	July
FNE31	50	Male	Mongolia	NA	22.49	Rice&Wheat	NA	NA	NA	NO	Yes	Pastoral	9.99684	1185.86	N.E	N	III1	616	49.3284	119.424	July
FNE32	30	Female	Mongolia	NA	25.06	Rice&Wheat	NA	NA	NA	NO	NO	Pastoral	9.99684	1185.86	N.E	N	III1	616	49.3284	119.424	July
FNE33	40	Male	Han	NA	23.66	Rice&Wheat	NA	NA	NA	Yes	Yes	Pastoral	9.99684	1185.86	N.E	N	III1	616	49.3284	119.424	July
FNE35	45	Female	Han	NA	22.46	Rice&Wheat	NA	NA	NA	Yes	NO	Pastoral	9.99684	1185.86	N.E	N	III1	616	49.3284	119.424	July
FNE20	NA	NA	Han	NA	NA	NA	NA	NA	NA	NA	NA	Pastoral	9.99684	1185.86	N.E	N	III1	616	49.3284	119.424	July
FNE21	NA	NA	Han	NA	NA	NA	NA	NA	NA	NA	NA	Pastoral	9.99684	1185.86	N.E	N	III1	616	49.3284	119.424	July
FNE29	NA	NA	Han	NA	NA	NA	NA	NA	NA	NA	NA	Pastoral	9.99684	1185.86	N.E	N	III1	616	49.3284	119.424	July
FNL01	14	Female	Han	-1.01	NA	Rice	Yes	1-2	Good	NO	NO	Rural	170.436	127.73	N.L	N1	III2	1111	38.6079	106.431	August
FNL03	18	Female	Han	NA	21.27	Rice&Wheat	Yes	1-2	Good	NO	NO	Rural	170.436	127.73	N.L	N1	III2	1111	38.6079	106.431	August
FNL04	68	Male	Han	NA	21.63	Rice&Wheat	Yes	1-2	NA	NO	Yes	Rural	170.436	127.73	N.L	N1	III2	1111	38.6079	106.431	August
FNL12	43	Female	Han	NA	24.17	Rice&Wheat	Yes	1-2	NA	NO	NO	Rural	170.436	127.73	N.L	N1	III2	1111	38.6079	106.431	August
FNL13	10	Male	Han	2.22	NA	Rice	Yes	1-2	NA	NO	NO	Rural	170.436	127.73	N.L	N1	III2	1111	38.6079	106.431	August
FNL14	15	Female	Han	-0.76	NA	Rice&Wheat	Yes	1-2	Good	NO	NO	Rural	170.436	127.73	N.L	N1	III2	1111	38.6079	106.431	August
FNL16	48	Female	Han	NA	23.31	Rice	Yes	> 2	NA	NO	NO	Rural	170.436	127.73	N.L	N1	III2	1111	38.6079	106.431	August
FNL17	18	Male	Han	NA	18.31	Wheat	Yes	1	OK	NO	Yes	Rural	170.436	127.73	N.L	N1	III2	1111	38.6079	106.431	August
FNL18	56	Female	Han	NA	21.19	Rice&Wheat	Yes	1-2	Good	NO	NO	Rural	170.436	127.73	N.L	N1	III2	1111	38.6079	106.431	August
FNL20	42	Female	Han	NA	26.67	Rice&Wheat	Yes	1-2	Bad	NO	NO	Rural	170.436	127.73	N.L	N1	III2	1111	38.6079	106.431	August
FNL21	66	Female	Han	NA	19.53	Rice&Wheat	Yes	> 2	Good	NO	NO	Rural	170.436	127.73	N.L	N1	III2	1111	38.6079	106.431	August
FNL22	53	Female	Han	NA	21.26	Rice	Yes	1-2	Good	NO	NO	Rural	170.436	127.73	N.L	N1	III2	1111	38.6079	106.431	August
FNL23	NA	Female	Han	NA	16.65	Rice	NA	> 2	Good	NO	NO	Rural	170.436	127.73	N.L	N1	III2	1111	38.6079	106.431	August
FNL26	39	Male	Han	NA	24.09	Rice	Yes	> 2	Good	NO	NO	Rural	170.436	127.73	N.L	N1	III2	1111	38.6079	106.431	August
FNL27	68	Female	Han	NA	24.97	Rice&Wheat	NO	1-2	Good	NO	NO	Rural	170.436	127.73	N.L	N1	III2	1111	38.6079	106.431	August
FNL30	7	Male	Han	-1.63	NA	Rice	Yes	1-2	NA	NO	NO	Rural	170.436	127.73	N.L	N1	III2	1111	38.6079	106.431	August
FNL31	53	Female	Han	NA	NA	Rice&Wheat	NA	NA	NA	NO	Yes	Rural	170.436	127.73	N.L	N1	III2	1111	38.6079	106.431	August
FNL34	NA	Male	Han	NA	17.75	Wheat	NO	1-2	Good	NO	NO	Rural	170.436	127.73	N.L	N1	III2	1111	38.6079	106.431	August
FNL39	65	Male	Han	NA	26.67	Rice&Wheat	Yes	1-2	Good	NO	Yes	Rural	170.436	127.73	N.L	N1	III2	1111	38.6079	106.431	August
FNL45	74	Female	Han	NA	30.04	Rice&Wheat	Yes	> 2	Good	NO	NO	Rural	170.436	127.73	N.L	N1	III2	1111	38.6079	106.431	August
FNL48	NA	Female	Han	NA	26.37	Rice&Wheat	Yes	1-2	OK	NO	NO	Rural	170.436	127.73	N.L	N1	III2	1111	38.6079	106.431	August
FNL49	65	Male	Han	NA	20.76	Rice&Wheat	Yes	1-2	Good	Yes	Yes	Rural	170.436	127.73	N.L	N1	III2	1111	38.6079	106.431	August
FNL50	8	Male	Han	NA	NA	Wheat	Yes	1-2	Good	NO	NO	Rural	170.436	127.73	N.L	N1	III2	1111	38.6079	106.431	August
FNL51	36	Female	Hui	NA	29.38	Rice	Yes	1-2	NA	NO	NO	Rural	170.436	127.73	N.L	N1	III2	1111	38.6079	106.431	August
FNL53	52	Male	Han	NA	20.98	Rice&Wheat	NO	1-2	NA	Yes	Yes	Rural	170.436	127.73	N.L	N1	III2	1111	38.6079	106.431	August
FNL54	12	Male	Han	1.15	NA	Rice&Wheat	Yes	1-2	Good	NO	NO	Rural	170.436	127.73	N.L	N1	III2	1111	38.6079	106.431	August
FNL55	13	Male	Han	NA	NA	Wheat	NA	NA	NA	NO	Yes	Rural	170.436	127.73	N.L	N1	III2	1111	38.6079	106.431	August
FNL56	65	Male	Han	NA	NA	Rice&Wheat	Yes	> 2	Good	Yes	NO	Rural	170.436	127.73	N.L	N1	III2	1111	38.6079	106.431	August
FNL57	9	Female	Han	3.77	NA	NA	NO	1-2	Good	NA	NA	Rural	170.436	127.73	N.L	N1	III2	1111	38.6079	106.431	August
FNL59	50	Female	Han	NA	25.71	Wheat	Yes	1-2	Good	NO	NO	Rural	170.436	127.73	N.L	N1	III2	1111	38.6079	106.431	August
FNL62	NA	Male	Han	NA	23.53	Wheat	NO	1-2	Bad	Yes	Yes	Rural	170.436	127.73	N.L	N1	III2	1111	38.6079	106.431	August
FNL63	NA	Male	Han	NA	21.26	Wheat	Yes	1-2	Good	Yes	Yes	Rural	170.436	127.73	N.L	N1	III2	1111	38.6079	106.431	August
FNL66	48	Female	Han	NA	20.31	Rice&Wheat	NA	1-2	NA	NO	NO	Rural	170.436	127.73	N.L	N1	III2	1111	38.6079	106.431	August
FNL67	40	Female	Han	NA	19.03	Wheat	NA	1-2	NA	NO	NO	Rural	170.436	127.73	N.L	N1	III2	1111	38.6079	106.431	August
FNL68	17	Male	Han	-0.88	NA	Rice&Wheat	NA	> 2	NA	Yes	Yes	Rural	170.436	127.73	N.L	N1	III2	1111	38.6079	106.431	August
FNL70	57	Male	Han	NA	24.22	Rice&Wheat	NA	1-2	NA	Yes	Yes	Rural	170.436	127.73	N.L	N1	III2	1111	38.6079	106.431	August
FNL74	52	Female	Han	NA	21.3	Wheat	NA	1-2	NA	NO	NO	Rural	170.436	127.73	N.L	N1	III2	1111	38.6079	106.431	August
FNL75	74	Male	Hui	NA	23.05	Rice&Wheat	NA	1-2	NA	NO	NO	Rural	170.436	127.73	N.L	N1	III2	1111	38.6079	106.431	August
FNL87	26	Female	Han	NA	18.42	Rice&Wheat	NA	1-2	NA	NO	NO	Rural	170.436	127.73	N.L	N1	III2	1111	38.6079	106.431	August
FNL88	4	Female	Han	0.83	NA	Rice&Wheat	Yes	1-2	NA	NO	NO	Rural	170.436	127.73	N.L	N1	III2	1111	38.6079	106.431	August
FNL90	38	Female	Han	NA	22.94	Rice&Wheat	NA	1-2	NA	NO	NO	Rural	170.436	127.73	N.L	N1	III2	1111	38.6079	106.431	August
FNL91	40	Male	Han	NA	23.18	Wheat	NA	1-2	NA	Yes	Yes	Rural	170.436	127.73	N.L	N1	III2	1111	38.6079	106.431	August
FNL93	48	Female	Han	NA	23.73	Rice&Wheat	NA	> 2	NA	NO	NO	Rural	170.436	127.73	N.L	N1	III2	1111	38.6079	106.431	August
FNL92	NA	NA	Han	NA	NA	NA	NA	NA	NA	NA	NA	Rural	170.436	127.73	N.L	N1	III2	1111	38.6079	106.431	August
FQN03	36	Male	Han	NA	24.69	Rice&Wheat	Yes	1-2	Good	NO	NO	Urban	267.717	1284.91	Q.N	Q	IV2	2268	36.6173	101.778	August
FQN04	7	Male	Han	-0.07	NA	Rice&Wheat	Yes	1-2	Good	NO	NO	Urban	267.717	1284.91	Q.N	Q	IV2	2268	36.6173	101.778	August
FQN06	73	Male	Han	NA	22.31	Rice	Yes	> 2	Good	Yes	Yes	Urban	267.717	1284.91	Q.N	Q	IV2	2268	36.6173	101.778	August
FQN10	10	Female	Han	3.26	NA	Rice&Wheat	Yes	1-2	Good	NO	NO	Urban	267.717	1284.91	Q.N	Q	IV2	2268	36.6173	101.778	August
FQN100	NA	NA	Tibetan	NA	NA	NA	NA	NA	NA	NA	NA	Pastoral	15.0659	79.01	Q.N	Q	IV2	3276	35.5163	102.02	August
FQN101	NA	NA	Tibetan	NA	NA	NA	NA	NA	NA	NA	NA	Pastoral	15.0659	79.01	Q.N	Q	IV2	3276	35.5163	102.02	August
FQN102	NA	NA	Tibetan	NA	NA	NA	NA	NA	NA	NA	NA	Pastoral	15.0659	79.01	Q.N	Q	IV2	3276	35.5163	102.02	August
FQN103	NA	NA	Tibetan	NA	NA	NA	NA	NA	NA	NA	NA	Pastoral	15.0659	79.01	Q.N	Q	IV2	3276	35.5163	102.02	August
FQN104	NA	NA	Tibetan	NA	NA	NA	NA	NA	NA	NA	NA	Pastoral	15.0659	79.01	Q.N	Q	IV2	3276	35.5163	102.02	August
FQN105	NA	NA	Tibetan	NA	NA	NA	NA	NA	NA	NA	NA	Pastoral	15.0659	79.01	Q.N	Q	IV2	3276	35.5163	102.02	August
FQN106	NA	NA	Tibetan	NA	NA	NA	NA	NA	NA	NA	NA	Pastoral	15.0659	79.01	Q.N	Q	IV2	3276	35.5163	102.02	August
FQN107	NA	NA	Tibetan	NA	NA	NA	NA	NA	NA	NA	NA	Pastoral	15.0659	79.01	Q.N	Q	IV2	3276	35.5163	102.02	August
FQN108	NA	NA	Tibetan	NA	NA	NA	NA	NA	NA	NA	NA	Pastoral	15.0659	79.01	Q.N	Q	IV2	3276	35.5163	102.02	August
FQN109	NA	NA	Tibetan	NA	NA	NA	NA	NA	NA	NA	NA	Pastoral	15.0659	79.01	Q.N	Q	IV2	3276	35.5163	102.02	August
FQN110	NA	NA	Tibetan	NA	NA	NA	NA	NA	NA	NA	NA	Pastoral	15.0659	79.01	Q.N	Q	IV2	3276	35.5163	102.02	August
FQN111	38	Male	Tibetan	NA	24.22	NA	Yes	> 2	Good	NA	NA	Pastoral	15.0659	79.01	Q.N	Q	IV2	3276	35.5163	102.02	August
FQN112	37	Female	Tibetan	NA	NA	NA	Yes	> 2	OK	NA	NA	Pastoral	15.0659	79.01	Q.N	Q	IV2	3276	35.5163	102.02	August
FQN113	NA	NA	Tibetan	NA	NA	NA	NA	NA	NA	NA	NA	Pastoral	15.0659	79.01	Q.N	Q	IV2	3276	35.5163	102.02	August
FQN115	NA	NA	Tibetan	NA	NA	NA	NA	NA	NA	NA	NA	Pastoral	15.0659	79.01	Q.N	Q	IV2	3853	36.6173	101.778	August
FQN12	NA	NA	Tibetan	NA	NA	NA	NA	NA	NA	NA	NA	Pastoral	15.0659	79.01	Q.N	Q	IV2	3853	36.6173	101.778	August
FQN13	18	Female	Han	NA	20.7	Rice&Wheat	Yes	1-2	Good	NO	NO	Urban	267.717	1284.91	Q.N	Q	IV2	2268	36.6173	101.778	August
FQN14	57	Female	Han	NA	NA	NA	Yes	> 2	OK	NA	NA	Urban	267.717	1284.91	Q.N	Q	IV2	2268	36.6173	101.778	August
FQN16	10	Female	Han	3.18	NA	Rice&Wheat	Yes	1-2	OK	NO	NO	Urban	267.717	1284.91	Q.N	Q	IV2	2268	36.6173	101.778	August
FQN18	46	Male	Han	NA	21.15	Rice&Wheat	Yes	1-2	Good	Yes	Yes	Urban	267.717	1284.91	Q.N	Q	IV2	2268	36.6173	101.778	August
FQN19	45	Female	Han	NA	26.75	Rice&Wheat	Yes	1-2	Good	NO	NO	Urban	267.717	1284.91	Q.N	Q	IV2	2268	36.6173	101.778	August
FQN20	36	Male	Han	NA	18.59	Rice&Wheat	Yes	1-2	OK	Yes	NA	Urban	267.717	1284.91	Q.N	Q	IV2	2268	36.6173	101.778	August
FQN21	10	Male	Han	-0.07	NA	Rice&Wheat	Yes	> 2	Good	NO	NO	Urban	267.717	1284.91	Q.N	Q	IV2	2268	36.6173	101.778	August
FQN25	44	Male	Han	NA	23.53	Wheat	Yes	> 2	Good	Yes	Yes	Urban	267.717	1284.91	Q.N	Q	IV2	2268	36.6173	101.778	August
FQN29	52	Male	Hui	NA	23.66	Rice&Wheat	Yes	1-2	Good	NO	Yes	Urban	267.717	1284.91	Q.N	Q	IV2	2268	36.6173	101.778	August
FQN30	49	Male	Han	NA	23.94	Rice&Wheat	Yes	1-2	Good	NO	Yes	Urban	267.717	1284.91	Q.N	Q	IV2	2268	36.6173	101.778	August
FQN31	52	Female	Han	NA	21.48	Rice	Yes	> 2	OK	NO	NO	Urban	267.717	1284.91	Q.N	Q	IV2	2268	36.6173	101.778	August
FQN32	37	Male	Hui	NA	22.49	Rice&Wheat	Yes	> 2	OK	Yes	NO	Urban	267.717	1284.91	Q.N	Q	IV2	2268	36.6173	101.778	August
FQN34	30	Female	Han	NA	18.75	NA	Yes	> 2	OK	NA	NA	Urban	267.717	1284.91	Q.N	Q	IV2	2268	36.6173	101.778	August
FQN36	42	Male	Tibetan	NA	30.42	NA	Yes	> 2	Good	NA	NA	Urban	267.717	1284.91	Q.N	Q	IV2	2268	36.6173	101.778	August
FQN37	15	Male	Tibetan	-1.28	NA	NA	Yes	1-2	NA	NA	NA	Urban	267.717	1284.91	Q.N	Q	IV2	2268	36.6173	101.778	August
FQN38	47	Male	NA	NA	24.09	NA	Yes	> 2	OK	NA	NA	Urban	267.717	1284.91	Q.N	Q	IV2	2268	36.6173	101.778	August
FQN39	75	Female	Han	NA	22.31	Wheat	Yes	1-2	OK	NO	NO	Urban	267.717	1284.91	Q.N	Q	IV2	2268	36.6173	101.778	August
FQN40	39	Female	Han	NA	24.22	NA	Yes	> 2	Good	NA	NA	Urban	267.717	1284.91	Q.N	Q	IV2	2268	36.6173	101.778	August
FQN41	23	Male	Han	NA	24.69	Rice&Wheat	Yes	1-2	OK	NO	NO	Urban	267.717	1284.91	Q.N	Q	IV2	2268	36.6173	101.778	August
FQN42	42	Male	NA	NA	NA	NA	Yes	> 2	Good	NA	NA	Urban	267.717	1284.91	Q.N	Q	IV2	2268	36.6173	101.778	August
FQN43	68	Male	Tibetan	NA	24.45	NA	NO	> 2	Good	NA	NA	Urban	267.717	1284.91	Q.N	Q	IV2	2268	36.6173	101.778	August
FQN44	48	Male	Han	NA	27	Wheat	Yes	> 2	Good	NA	NA	Urban	267.717	1284.91	Q.N	Q	IV2	2268	36.6173	101.778	August
FQN49	33	Male	Han	NA	26.23	NA	NA	NA	NA	NA	NA	Rural	15.0659	79.01	Q.N	Q	IV2	2518	35.5163	102.02	August
FQN50	31	Male	Han	NA	26.73	Wheat	Yes	1-2	OK	Yes	Yes	Rural	15.0659	79.01	Q.N	Q	IV2	2518	35.5163	102.02	August
FQN51	NA	NA	Han	NA	NA	NA	NA	NA	NA	NA	NA	Rural	15.0659	79.01	Q.N	Q	IV2	2518	35.5163	102.02	August
FQN52	NA	NA	Tibetan	NA	NA	NA	NA	NA	NA	NA	NA	Rural	15.0659	79.01	Q.N	Q	IV2	2518	35.5163	102.02	August
FQN53	NA	NA	Tibetan	NA	NA	NA	NA	NA	NA	NA	NA	Rural	15.0659	79.01	Q.N	Q	IV2	2518	35.5163	102.02	August
FQN54	45	Male	Han	NA	NA	NA	NA	NA	NA	NA	NA	Rural	15.0659	79.01	Q.N	Q	IV2	2518	35.5163	102.02	August
FQN56	37	Male	Han	NA	NA	NA	NA	NA	NA	NA	NA	Rural	15.0659	79.01	Q.N	Q	IV2	2518	35.5163	102.02	August
FQN57	NA	Male	Han	3.77	NA	NA	NA	NA	NA	NA	NA	Rural	15.0659	79.01	Q.N	Q	IV2	2518	35.5163	102.02	August
FQN58	NA	Male	Han	NA	NA	NA	NA	NA	NA	NA	NA	Rural	15.0659	79.01	Q.N	Q	IV2	2518	35.5163	102.02	August
FQN59	23	Male	Han	NA	23.99	NA	Yes	1-2	Bad	NA	NA	Rural	15.0659	79.01	Q.N	Q	IV2	2518	35.5163	102.02	August
FQN60	49	Male	Han	NA	23.38	NA	NA	1-2	OK	NA	NA	Rural	15.0659	79.01	Q.N	Q	IV2	2518	35.5163	102.02	August
FQN62	58	Male	Tibetan	NA	24.21	Rice&Wheat	Yes	1-2	Good	NO	Yes	Rural	15.0659	79.01	Q.N	Q	IV2	2518	35.5163	102.02	August
FQN63	53	Female	Tibetan	NA	24.84	Rice&Wheat	Yes	> 2	Good	NO	NO	Rural	15.0659	79.01	Q.N	Q	IV2	2518	35.5163	102.02	August
FQN64	7	Female	Tibetan	-1.5	NA	Rice&Wheat	Yes	1-2	Good	NO	NO	Rural	15.0659	79.01	Q.N	Q	IV2	2518	35.5163	102.02	August
FQN65	NA	NA	Tibetan	NA	NA	NA	NA	NA	NA	NA	NA	Rural	15.0659	79.01	Q.N	Q	IV2	2518	35.5163	102.02	August
FQN66	NA	NA	Tibetan	NA	NA	NA	NA	NA	NA	NA	NA	Rural	15.0659	79.01	Q.N	Q	IV2	2518	35.5163	102.02	August
FQN67	NA	NA	Tibetan	NA	NA	NA	NA	NA	NA	NA	NA	Rural	15.0659	79.01	Q.N	Q	IV2	2518	35.5163	102.02	August
FQN68	40	Female	Tibetan	NA	NA	Wheat	NO	1-2	NA	NA	NA	Rural	15.0659	79.01	Q.N	Q	IV2	2518	35.5163	102.02	August
FQN69	NA	NA	Tibetan	NA	NA	NA	NA	NA	NA	NA	NA	Rural	15.0659	79.01	Q.N	Q	IV2	2518	35.5163	102.02	August
FQN70	NA	Male	Tibetan	NA	NA	NA	NO	NA	NA	NA	NA	Rural	15.0659	79.01	Q.N	Q	IV2	2518	35.5163	102.02	August
FQN71	53	Male	Tibetan	NA	NA	Wheat	NA	1-2	NA	NA	NA	Rural	15.0659	79.01	Q.N	Q	IV2	2518	35.5163	102.02	August
FQN72	43	Female	Tibetan	NA	NA	Rice&Wheat	Yes	> 2	Good	NO	NO	Rural	15.0659	79.01	Q.N	Q	IV2	2518	35.5163	102.02	August
FQN75	NA	NA	Tibetan	NA	NA	NA	NA	NA	NA	NA	NA	Rural	15.0659	79.01	Q.N	Q	IV2	2518	35.5163	102.02	August
FQN77	NA	NA	Tibetan	NA	NA	NA	NA	NA	NA	NA	NA	Rural	15.0659	79.01	Q.N	Q	IV2	2518	35.5163	102.02	August
FQN78	30	Male	Tibetan	NA	NA	NA	NA	NA	NA	NA	NA	Pastoral	15.0659	79.01	Q.N	Q	IV2	3853	35.036	101.466	August
FQN80	NA	NA	Tibetan	NA	NA	NA	NA	NA	NA	NA	NA	Pastoral	15.0659	79.01	Q.N	Q	IV2	3853	35.036	101.466	August
FQN81	NA	NA	Tibetan	NA	NA	NA	NA	NA	NA	NA	NA	Pastoral	15.0659	79.01	Q.N	Q	IV2	3853	35.036	101.466	August
FQN82	NA	NA	Tibetan	NA	NA	NA	NA	NA	NA	NA	NA	Pastoral	15.0659	79.01	Q.N	Q	IV2	3853	35.036	101.466	August
FQN83	37	Male	Tibetan	NA	NA	NA	NA	NA	NA	NA	NA	Pastoral	15.0659	79.01	Q.N	Q	IV2	3853	35.036	101.466	August
FQN84	NA	NA	Tibetan	NA	NA	NA	NA	NA	NA	NA	NA	Pastoral	15.0659	79.01	Q.N	Q	IV2	3853	35.036	101.466	August
FQN85	NA	NA	Tibetan	NA	NA	NA	NA	NA	NA	NA	NA	Pastoral	15.0659	79.01	Q.N	Q	IV2	3853	35.036	101.466	August
FQN86	NA	NA	Tibetan	NA	NA	NA	NA	NA	NA	NA	NA	Pastoral	15.0659	79.01	Q.N	Q	IV2	3853	35.036	101.466	August
FQN87	NA	NA	Tibetan	NA	NA	NA	NA	NA	NA	NA	NA	Pastoral	15.0659	79.01	Q.N	Q	IV2	3853	35.036	101.466	August
FQN88	NA	NA	Tibetan	NA	NA	NA	NA	NA	NA	NA	NA	Pastoral	15.0659	79.01	Q.N	Q	IV2	3853	35.036	101.466	August
FQN89	NA	NA	Tibetan	NA	NA	NA	NA	NA	NA	NA	NA	Pastoral	15.0659	79.01	Q.N	Q	IV2	3853	35.036	101.466	August
FQN90	NA	NA	Tibetan	NA	NA	NA	NA	NA	NA	NA	NA	Pastoral	15.0659	79.01	Q.N	Q	IV2	3853	35.036	101.466	August
FQN91	NA	NA	Tibetan	NA	NA	NA	NA	NA	NA	NA	NA	Pastoral	15.0659	79.01	Q.N	Q	IV2	3853	35.036	101.466	August
FQN92	NA	NA	Tibetan	NA	NA	NA	NA	NA	NA	NA	NA	Pastoral	15.0659	79.01	Q.N	Q	IV2	3276	35.5163	102.02	August
FQN93	NA	NA	Tibetan	NA	NA	NA	NA	NA	NA	NA	NA	Pastoral	15.0659	79.01	Q.N	Q	IV2	3276	35.5163	102.02	August
FQN94	NA	NA	Tibetan	NA	NA	NA	NA	NA	NA	NA	NA	Pastoral	15.0659	79.01	Q.N	Q	IV2	3276	35.5163	102.02	August
FQN95	NA	NA	Tibetan	NA	NA	NA	NA	NA	NA	NA	NA	Pastoral	15.0659	79.01	Q.N	Q	IV2	3276	35.5163	102.02	August
FQN96	NA	NA	Tibetan	NA	NA	NA	NA	NA	NA	NA	NA	Pastoral	15.0659	79.01	Q.N	Q	IV2	3276	35.5163	102.02	August
FQN97	30	Male	Tibetan	NA	NA	NA	NA	NA	NA	NA	NA	Pastoral	15.0659	79.01	Q.N	Q	IV2	3276	35.5163	102.02	August
FQN98	NA	NA	Tibetan	NA	NA	NA	NA	NA	NA	NA	NA	Pastoral	15.0659	79.01	Q.N	Q	IV2	3276	35.5163	102.02	August
FQN99	31	Female	Tibetan	NA	NA	NA	NA	NA	NA	NA	NA	Pastoral	15.0659	79.01	Q.N	Q	IV2	3276	35.5163	102.02	August
FSD01	25	Male	Han	NA	20.2	Rice	Yes	1-2	Good	Yes	Yes	Urban	1119.27	13889.4	S.D	S	III3	483	30.5702	104.065	August
FSD04	35	Female	Han	NA	18.55	Rice	Yes	1-2	Good	NO	Yes	Urban	1119.27	13889.4	S.D	S	III3	483	30.5702	104.065	August
FSD06	50	Female	Han	NA	23.5	Rice	Yes	1-2	Good	NO	NO	Urban	1119.27	13889.4	S.D	S	III3	483	30.5702	104.065	August
FSD08	23	Female	Han	NA	23.31	Rice	Yes	1-2	Good	NO	Yes	Urban	1119.27	13889.4	S.D	S	III3	483	30.5702	104.065	August
FSD09	31	Female	Han	NA	19.65	Rice	Yes	> 2	Bad	NO	Yes	Urban	1119.27	13889.4	S.D	S	III3	483	30.5702	104.065	August
FSD11	48	Female	Han	NA	20.2	Rice	Yes	1-2	Good	NO	NO	Urban	1119.27	13889.4	S.D	S	III3	483	30.5702	104.065	August
FSD14	52	Female	Han	NA	NA	Rice&Wheat	Yes	1-2	OK	NO	NO	Urban	1119.27	13889.4	S.D	S	III3	483	30.5702	104.065	August
FSD17	31	Female	Han	NA	17.93	Rice&Wheat	Yes	1-2	OK	NO	Yes	Urban	1119.27	13889.4	S.D	S	III3	483	30.5702	104.065	August
FSD19	5	Female	Han	NA	NA	Rice&Wheat	Yes	> 2	Good	NO	NO	Urban	1119.27	13889.4	S.D	S	III3	483	30.5702	104.065	August
FSD23	46	Male	Han	NA	21.26	Rice	Yes	1-2	OK	NO	Yes	Urban	1119.27	13889.4	S.D	S	III3	483	30.5702	104.065	August
FSY02	71	Male	Han	NA	NA	Rice	NA	NA	Good	Yes	NO	Rural	1119.27	13889.4	S.Y	S	III3	718	30.8995	103.595	August
FSY06	63	Female	Han	NA	NA	NA	NA	NA	NA	NA	NA	Rural	1119.27	13889.4	S.Y	S	III3	718	30.8995	103.595	August
FSY07	35	Female	Han	NA	NA	NA	NA	NA	NA	NA	NA	Rural	1119.27	13889.4	S.Y	S	III3	718	30.8995	103.595	August
FSY09	90	Male	Han	NA	NA	NA	NA	NA	NA	NA	NA	Rural	1119.27	13889.4	S.Y	S	III3	718	30.8995	103.595	August
FSY13	72	Female	Han	NA	NA	Rice	NA	1-2	Good	Yes	NO	Rural	1119.27	13889.4	S.Y	S	III3	718	30.8995	103.595	August
FSY19	51	Male	Han	NA	NA	Rice	NA	NA	Good	Yes	NO	Rural	1119.27	13889.4	S.Y	S	III3	718	30.8995	103.595	August
FSY22	NA	Female	Han	NA	NA	Rice	NA	NA	Good	NA	NA	Rural	1119.27	13889.4	S.Y	S	III3	718	30.8995	103.595	August
FSY25	90	Female	Han	NA	NA	Rice	NA	NA	Good	NO	NO	Rural	1119.27	13889.4	S.Y	S	III3	718	30.8995	103.595	August
FSY31	103	Female	Han	NA	NA	Rice	NA	1-2	Good	NO	NA	Rural	1119.27	13889.4	S.Y	S	III3	718	30.8995	103.595	August
FSY33	112	Male	Han	NA	NA	Rice	NA	1-2	Good	NA	NA	Rural	1119.27	13889.4	S.Y	S	III3	718	30.8995	103.595	August
FSY38	NA	NA	Han	NA	NA	NA	NA	NA	NA	NA	NA	Rural	1119.27	13889.4	S.Y	S	III3	718	30.8995	103.595	August
FSY41	NA	Male	Han	NA	NA	Rice	NA	NA	Good	NA	NA	Rural	1119.27	13889.4	S.Y	S	III3	718	30.8995	103.595	August
FSY49	94	Male	Han	NA	NA	Rice	NA	1-2	Good	NO	NO	Rural	1119.27	13889.4	S.Y	S	III3	718	30.8995	103.595	August
FSY53	60	Male	Han	NA	NA	NA	NA	NA	NA	NA	NA	Rural	1119.27	13889.4	S.Y	S	III3	718	30.8995	103.595	August
FSY60	78	Male	Han	NA	NA	Rice	NA	NA	NA	NA	NA	Rural	1119.27	13889.4	S.Y	S	III3	718	30.8995	103.595	August
FSY61	40	Male	Han	NA	NA	NA	NA	NA	NA	NA	NA	Rural	1119.27	13889.4	S.Y	S	III3	718	30.8995	103.595	August
FSY63	8	NA	Han	NA	NA	NA	NA	NA	NA	NA	NA	Rural	1119.27	13889.4	S.Y	S	III3	718	30.8995	103.595	August
FSY64	53	Male	Han	NA	NA	NA	NA	NA	NA	NA	NA	Rural	1119.27	13889.4	S.Y	S	III3	718	30.8995	103.595	August
FSY69	83	Female	Han	NA	NA	NA	NA	NA	NA	NA	NA	Rural	1119.27	13889.4	S.Y	S	III3	718	30.8995	103.595	August
FSY73	63	Female	Han	NA	NA	Rice	NA	1-2	Good	NA	NA	Rural	1119.27	13889.4	S.Y	S	III3	718	30.8995	103.595	August
FSY76	NA	Male	Han	NA	NA	NA	NA	NA	NA	NA	NA	Rural	1119.27	13889.4	S.Y	S	III3	718	30.8995	103.595	August
FSY77	17	Male	Han	NA	NA	NA	NA	NA	NA	NA	NA	Rural	1119.27	13889.4	S.Y	S	III3	718	30.8995	103.595	August
FSY79	31	Male	Han	NA	NA	NA	NA	1-2	NA	NA	NA	Rural	1119.27	13889.4	S.Y	S	III3	718	30.8995	103.595	August
FSY92	39	Female	Han	NA	NA	NA	NA	NA	NA	NA	NA	Rural	1119.27	13889.4	S.Y	S	III3	718	30.8995	103.595	August
FSY93	71	Male	Han	NA	NA	NA	NA	NA	NA	NA	NA	Rural	1119.27	13889.4	S.Y	S	III3	718	30.8995	103.595	August
FSY94	95	Female	Han	NA	NA	Rice	NA	1-2	Good	Yes	NO	Rural	1119.27	13889.4	S.Y	S	III3	718	30.8995	103.595	August
FSY98	63	Male	Han	NA	NA	NA	NA	1-2	NA	NA	NA	Rural	1119.27	13889.4	S.Y	S	III3	718	30.8995	103.595	August
FSS03	44	Male	Han	NA	NA	NA	NA	NA	NA	NA	NA	Rural	688.387	149.24	S.S	S	III3	441	30.2722	103.827	August
FSS04	48	Male	Han	NA	NA	NA	NA	NA	NA	NA	NA	Rural	688.387	149.24	S.S	S	III3	441	30.2722	103.827	August
FSS05	55	Female	Han	NA	NA	NA	NA	NA	NA	NA	NA	Rural	688.387	149.24	S.S	S	III3	441	30.2722	103.827	August
FSS06	65	Female	Han	NA	NA	NA	NA	NA	NA	NA	NA	Rural	688.387	149.24	S.S	S	III3	441	30.2722	103.827	August
FSS09	72	Male	Han	NA	NA	NA	NA	NA	NA	NA	NA	Rural	688.387	149.24	S.S	S	III3	441	30.2722	103.827	August
FSS11	102	Male	Han	NA	NA	NA	NA	NA	NA	NA	NA	Rural	688.387	149.24	S.S	S	III3	441	30.2722	103.827	August
FSS12	66	Male	Han	NA	NA	NA	NA	NA	NA	NA	NA	Rural	688.387	149.24	S.S	S	III3	441	30.2722	103.827	August
FSS13	NA	NA	Han	NA	NA	NA	NA	NA	NA	NA	NA	Rural	688.387	149.24	S.S	S	III3	441	30.2722	103.827	August
FSS15	33	Male	Han	NA	NA	NA	NA	NA	NA	NA	NA	Rural	688.387	149.24	S.S	S	III3	441	30.2722	103.827	August
FSS16	NA	NA	Han	NA	NA	NA	NA	NA	NA	NA	NA	Rural	688.387	149.24	S.S	S	III3	441	30.2722	103.827	August
FSS24	100	Female	Han	NA	NA	NA	NA	NA	NA	NA	NA	Rural	688.387	149.24	S.S	S	III3	441	30.2722	103.827	August
FSS33	54	Male	Han	NA	25.15	Rice	Yes	1-2	OK	Yes	Yes	Rural	688.387	149.24	S.S	S	III3	441	30.2722	103.827	August
FSS35	10	Male	Han	NA	NA	NA	NA	NA	NA	NA	NA	Rural	688.387	149.24	S.S	S	III3	441	30.2722	103.827	August
FSS36	48	Male	Han	NA	NA	Rice	Yes	1-2	Good	Yes	Yes	Rural	688.387	149.24	S.S	S	III3	441	30.2722	103.827	August
FSS37	103	Male	Han	NA	NA	NA	NA	NA	NA	NA	NA	Rural	688.387	149.24	S.S	S	III3	441	30.2722	103.827	August
FSS41	64	Male	Han	NA	NA	NA	NA	NA	NA	NA	NA	Rural	688.387	149.24	S.S	S	III3	441	30.2722	103.827	August
FSS45	54	Female	Han	NA	NA	NA	NA	NA	NA	NA	NA	Rural	688.387	149.24	S.S	S	III3	441	30.2722	103.827	August
FSS46	NA	NA	Han	NA	NA	NA	NA	NA	NA	NA	NA	Rural	688.387	149.24	S.S	S	III3	441	30.2722	103.827	August
FSS50	NA	NA	Han	NA	NA	NA	NA	NA	NA	NA	NA	Rural	688.387	149.24	S.S	S	III3	441	30.2722	103.827	August
FSS54	68	Female	Han	NA	NA	NA	NA	NA	NA	NA	NA	Rural	688.387	149.24	S.S	S	III3	441	30.2722	103.827	August
FSS55	NA	NA	Han	NA	NA	NA	NA	NA	NA	NA	NA	Rural	688.387	149.24	S.S	S	III3	441	30.2722	103.827	August
FSS56	69	Male	Han	NA	NA	NA	NA	NA	NA	NA	NA	Rural	688.387	149.24	S.S	S	III3	441	30.2722	103.827	August
FSS57	101	Male	Han	NA	NA	NA	NA	NA	NA	NA	NA	Rural	688.387	149.24	S.S	S	III3	441	30.2722	103.827	August
FSS58	NA	NA	Han	NA	NA	NA	NA	NA	NA	NA	NA	Rural	688.387	149.24	S.S	S	III3	441	30.2722	103.827	August
FSS61	NA	Female	Han	NA	NA	NA	NA	NA	NA	NA	NA	Rural	688.387	149.24	S.S	S	III3	441	30.2722	103.827	August
FSS62	46	Male	Han	NA	NA	Rice&Wheat	NA	NA	NA	NO	Yes	Rural	688.387	149.24	S.S	S	III3	441	30.2722	103.827	August
FSS68	70	Male	Han	NA	NA	NA	NA	NA	NA	NA	NA	Rural	688.387	149.24	S.S	S	III3	441	30.2722	103.827	August
FSS69	NA	NA	Han	NA	NA	NA	NA	NA	NA	NA	NA	Rural	688.387	149.24	S.S	S	III3	441	30.2722	103.827	August
FSS73	49	Male	Han	NA	NA	NA	Yes	1-2	Good	NA	NA	Rural	688.387	149.24	S.S	S	III3	441	30.2722	103.827	August
FSS74	NA	NA	Han	NA	NA	NA	NA	NA	NA	NA	NA	Rural	688.387	149.24	S.S	S	III3	441	30.2722	103.827	August
FSS76	NA	NA	Han	NA	NA	NA	NA	NA	NA	NA	NA	Rural	688.387	149.24	S.S	S	III3	441	30.2722	103.827	August
FSS81	NA	NA	Han	NA	NA	NA	NA	NA	NA	NA	NA	Rural	688.387	149.24	S.S	S	III3	441	30.2722	103.827	August
FSS86	NA	NA	Han	NA	NA	NA	NA	NA	NA	NA	NA	Rural	688.387	149.24	S.S	S	III3	441	30.2722	103.827	August
FSS89	89	Male	Han	NA	NA	NA	NA	NA	NA	NA	NA	Rural	688.387	149.24	S.S	S	III3	441	30.2722	103.827	August
FSS92	NA	NA	Han	NA	NA	NA	NA	NA	NA	NA	NA	Rural	688.387	149.24	S.S	S	III3	441	30.2722	103.827	August
FSS94	NA	NA	Han	NA	NA	NA	NA	NA	NA	NA	NA	Rural	688.387	149.24	S.S	S	III3	441	30.2722	103.827	August
FSZ03	27	Female	Han	NA	NA	NA	NA	NA	NA	NA	NA	Urban	834.098	298.11	S.Z	S1	II2	40	35.3963	116.095	April
FSZ04	39	Female	Han	NA	NA	NA	NA	NA	NA	NA	NA	Urban	834.098	298.11	S.Z	S1	II2	40	35.3963	116.095	April
FSZ05	49	Male	Han	NA	NA	NA	NA	NA	NA	NA	NA	Urban	834.098	298.11	S.Z	S1	II2	40	35.3963	116.095	April
FSZ06	35	Male	Han	NA	NA	Wheat	NA	NA	NA	NA	NA	Urban	834.098	298.11	S.Z	S1	II2	40	35.3963	116.095	April
FSZ07	NA	NA	Han	NA	NA	NA	NA	NA	NA	NA	NA	Urban	834.098	298.11	S.Z	S1	II2	40	35.3963	116.095	April
FSZ08	30	Female	Han	NA	NA	NA	NA	NA	NA	NA	NA	Urban	834.098	298.11	S.Z	S1	II2	40	35.3963	116.095	April
FSZ09	53	Female	Han	NA	NA	NA	NA	NA	NA	NA	NA	Urban	834.098	298.11	S.Z	S1	II2	40	35.3963	116.095	April
FSZ10	36	Female	Han	NA	NA	NA	NA	NA	NA	NA	NA	Urban	834.098	298.11	S.Z	S1	II2	40	35.3963	116.095	April
FSZ11	26	Female	Han	NA	NA	NA	NA	NA	NA	NA	NA	Urban	834.098	298.11	S.Z	S1	II2	40	35.3963	116.095	April
FSZ12	28	Female	Han	NA	NA	NA	NA	NA	NA	NA	NA	Urban	834.098	298.11	S.Z	S1	II2	40	35.3963	116.095	April
FSZ14	28	Female	Han	NA	NA	NA	NA	NA	NA	NA	NA	Urban	834.098	298.11	S.Z	S1	II2	40	35.3963	116.095	April
FSZ16	NA	NA	Han	NA	NA	NA	NA	NA	NA	NA	NA	Urban	834.098	298.11	S.Z	S1	II2	40	35.3963	116.095	April
FSZ17	NA	NA	Han	NA	NA	NA	NA	NA	NA	NA	NA	Urban	834.098	298.11	S.Z	S1	II2	40	35.3963	116.095	April
FSZ18	NA	NA	Han	NA	NA	NA	NA	NA	NA	NA	NA	Urban	834.098	298.11	S.Z	S1	II2	40	35.3963	116.095	April
FSN02	34	Male	Han	NA	26.7	Wheat	Yes	1-2	Good	NO	NO	Urban	915.379	7151.63	S.N	S1	II2	158	36.6519	117.12	June
FSN04	37	Female	Han	NA	24.84	Rice&Wheat	Yes	1	OK	NO	NO	Urban	915.379	7151.63	S.N	S1	II2	158	36.6519	117.12	June
FSN09	21	Male	Han	NA	17.71	Wheat	Yes	> 2	Bad	NO	NO	Urban	915.379	7151.63	S.N	S1	II2	158	36.6519	117.12	June
FSN11	55	Male	Han	NA	20.76	Rice&Wheat	Yes	1	OK	NO	Yes	Urban	915.379	7151.63	S.N	S1	II2	158	36.6519	117.12	June
FSN12	28	Female	Han	NA	18.99	Wheat	Yes	> 2	Good	NA	NA	Urban	915.379	7151.63	S.N	S1	II2	158	36.6519	117.12	June
FSN17	31	Female	Han	NA	21.26	Wheat	Yes	1	Good	NO	NO	Urban	915.379	7151.63	S.N	S1	II2	158	36.6519	117.12	June
FSN18	19	Male	Han	NA	24.17	Rice&Wheat	Yes	1	OK	Yes	NO	Urban	915.379	7151.63	S.N	S1	II2	158	36.6519	117.12	June
FSN19	22	Male	Han	NA	22.49	Rice	Yes	1-2	Good	Yes	NO	Urban	915.379	7151.63	S.N	S1	II2	158	36.6519	117.12	June
FSN20	53	Female	Han	NA	20.72	Rice	Yes	1	Good	NO	NO	Urban	915.379	7151.63	S.N	S1	II2	158	36.6519	117.12	June
FSN21	3.5	Male	Han	-1.14	NA	Rice&Wheat	Yes	1	Good	NO	NO	Urban	915.379	7151.63	S.N	S1	II2	158	36.6519	117.12	June
FSN22	44	Male	Han	NA	24.22	Rice&Wheat	Yes	1	Good	NO	Yes	Urban	915.379	7151.63	S.N	S1	II2	158	36.6519	117.12	June
FSN23	32	Female	Han	NA	20.32	Rice	Yes	1	Good	NO	NO	Urban	915.379	7151.63	S.N	S1	II2	158	36.6519	117.12	June
FSN24	29	Female	Han	NA	20.31	Rice	Yes	> 2	Bad	NO	Yes	Urban	915.379	7151.63	S.N	S1	II2	158	36.6519	117.12	June
FSN26	41	Female	Han	NA	18.59	Rice&Wheat	Yes	1	Good	NO	NO	Urban	915.379	7151.63	S.N	S1	II2	158	36.6519	117.12	June
FSN28	31	Female	Han	NA	23.44	Rice&Wheat	Yes	1	OK	NO	NO	Urban	915.379	7151.63	S.N	S1	II2	158	36.6519	117.12	June
FSN29	23	Female	Han	NA	21.6	Rice&Wheat	Yes	1	Good	NO	NO	Urban	915.379	7151.63	S.N	S1	II2	158	36.6519	117.12	June
FSN31	53	Female	Han	NA	29.38	Wheat	Yes	1	OK	NO	NO	Urban	915.379	7151.63	S.N	S1	II2	158	36.6519	117.12	June
FSN32	NA	NA	Han	NA	NA	NA	NA	NA	NA	NA	NA	Urban	915.379	7151.63	S.N	S1	II2	158	36.6519	117.12	June
FSN33	28	Female	Han	NA	22.43	Rice&Wheat	Yes	1	OK	NA	NA	Urban	915.379	7151.63	S.N	S1	II2	158	36.6519	117.12	June
FSN34	21	Female	Han	NA	17.72	Wheat	Yes	1	Good	NO	Yes	Urban	915.379	7151.63	S.N	S1	II2	158	36.6519	117.12	June
FSN35	63	Male	Han	NA	25.91	Rice&Wheat	Yes	1	Good	NO	Yes	Urban	915.379	7151.63	S.N	S1	II2	158	36.6519	117.12	June
FSN37	31	Female	Han	NA	19.27	Wheat	Yes	> 2	Good	NA	NA	Urban	915.379	7151.63	S.N	S1	II2	158	36.6519	117.12	June
FSN38	23	Female	Han	NA	22.77	NA	NA	NA	NA	NA	NA	Urban	915.379	7151.63	S.N	S1	II2	158	36.6519	117.12	June
FSN40	12	Female	Han	-0.43	NA	Rice&Wheat	Yes	1	Good	NO	NO	Urban	915.379	7151.63	S.N	S1	II2	158	36.6519	117.12	June
FSN45	48	Male	Han	NA	24.69	Rice&Wheat	NO	1	Good	Yes	Yes	Urban	915.379	7151.63	S.N	S1	II2	158	36.6519	117.12	June
FSN47	33	Female	Han	NA	26.03	Wheat	Yes	1	Good	NO	NO	Urban	915.379	7151.63	S.N	S1	II2	158	36.6519	117.12	June
FSN49	28	Female	Han	NA	24.34	Wheat	Yes	> 2	OK	NO	NO	Urban	915.379	7151.63	S.N	S1	II2	158	36.6519	117.12	June
FSN50	29	Female	Han	NA	23.83	Rice&Wheat	Yes	1	Good	NO	NO	Urban	915.379	7151.63	S.N	S1	II2	158	36.6519	117.12	June
FSN52	23	Female	Han	NA	27	Wheat	Yes	1	Good	NO	NO	Urban	915.379	7151.63	S.N	S1	II2	158	36.6519	117.12	June
FSN53	55	Male	Han	NA	19.59	Wheat	Yes	1	Good	Yes	Yes	Urban	915.379	7151.63	S.N	S1	II2	158	36.6519	117.12	June
FSN55	40	Male	Han	NA	24.49	Rice	Yes	1	Good	NO	Yes	Urban	915.379	7151.63	S.N	S1	II2	158	36.6519	117.12	June
FSN56	19	Male	Han	NA	20.45	Rice	Yes	1-2	Good	NO	Yes	Urban	915.379	7151.63	S.N	S1	II2	158	36.6519	117.12	June
FSN57	23	Male	Han	NA	21.46	Rice&Wheat	Yes	1	Good	NO	Yes	Urban	915.379	7151.63	S.N	S1	II2	158	36.6519	117.12	June
FSN59	21	Male	Han	NA	23.94	Rice	Yes	1	OK	Yes	NO	Urban	915.379	7151.63	S.N	S1	II2	158	36.6519	117.12	June
FSN60	61	Female	Han	NA	18.43	Rice&Wheat	Yes	1	OK	NO	NO	Urban	915.379	7151.63	S.N	S1	II2	158	36.6519	117.12	June
FSL01	80	Female	Han	NA	NA	Wheat	NA	NA	NA	NA	NA	Rural	439.834	769.25	S.L	S1	II2	15	37.4201	120.108	June
FSL03	72	Female	Han	NA	NA	Wheat	NA	NA	NA	NA	NA	Rural	439.834	769.25	S.L	S1	II2	15	37.4201	120.108	June
FSL05	47	Female	Han	NA	NA	Wheat	NA	NA	NA	NA	NA	Rural	439.834	769.25	S.L	S1	II2	15	37.4201	120.108	June
FSL06	45	Male	Han	NA	NA	Wheat	NA	NA	NA	NA	NA	Rural	439.834	769.25	S.L	S1	II2	15	37.4201	120.108	June
FSL07	85	Male	Han	NA	NA	Wheat	NA	NA	NA	NA	NA	Rural	439.834	769.25	S.L	S1	II2	15	37.4201	120.108	June
FSL09	52	Male	Han	NA	NA	Wheat	NA	NA	NA	NA	NA	Rural	439.834	769.25	S.L	S1	II2	15	37.4201	120.108	June
FSL10	52	Female	Han	NA	NA	Wheat	NA	NA	NA	NA	NA	Rural	439.834	769.25	S.L	S1	II2	15	37.4201	120.108	June
FSL11	57	Female	Han	NA	NA	Wheat	NA	NA	NA	NA	NA	Rural	439.834	769.25	S.L	S1	II2	15	37.4201	120.108	June
FSL12	74	Male	Han	NA	NA	Wheat	NA	NA	NA	NA	NA	Rural	439.834	769.25	S.L	S1	II2	15	37.4201	120.108	June
FSL13	72	Female	Han	NA	NA	Wheat	NA	NA	NA	NA	NA	Rural	439.834	769.25	S.L	S1	II2	15	37.4201	120.108	June
FSL14	60	Female	Han	NA	NA	Wheat	NA	NA	NA	NA	NA	Rural	439.834	769.25	S.L	S1	II2	15	37.4201	120.108	June
FSL15	67	Female	Han	NA	NA	Wheat	NA	NA	NA	NA	NA	Rural	439.834	769.25	S.L	S1	II2	15	37.4201	120.108	June
FSL16	68	Male	Han	NA	NA	Wheat	NA	NA	NA	NA	NA	Rural	439.834	769.25	S.L	S1	II2	15	37.4201	120.108	June
FSQ01	42	Male	Han	NA	NA	NA	NA	NA	NA	NA	NA	Rural	603.569	658.4	S.Q	S1	II2	211	36.5556	118.407	July
FSQ02	5	Male	Han	NA	NA	NA	NA	NA	NA	NA	NA	Rural	603.569	658.4	S.Q	S1	II2	211	36.5556	118.407	July
FSQ04	53	Male	Han	NA	NA	NA	NA	NA	NA	NA	NA	Rural	603.569	658.4	S.Q	S1	II2	211	36.5556	118.407	July
FSQ05	52	Female	Han	NA	NA	NA	NA	NA	NA	NA	NA	Rural	603.569	658.4	S.Q	S1	II2	211	36.5556	118.407	July
FSQ07	13	Female	Han	NA	NA	NA	NA	NA	NA	NA	NA	Rural	603.569	658.4	S.Q	S1	II2	211	36.5556	118.407	July
FSQ09	14	Male	Han	NA	NA	NA	NA	NA	NA	NA	NA	Rural	603.569	658.4	S.Q	S1	II2	211	36.5556	118.407	July
FSQ10	48	Female	Han	NA	NA	NA	NA	NA	NA	NA	NA	Rural	603.569	658.4	S.Q	S1	II2	211	36.5556	118.407	July
FSQ11	73	Female	Han	NA	NA	NA	NA	NA	NA	NA	NA	Rural	603.569	658.4	S.Q	S1	II2	211	36.5556	118.407	July
FSQ13	63	Male	Han	NA	NA	NA	NA	NA	NA	NA	NA	Rural	603.569	658.4	S.Q	S1	II2	211	36.5556	118.407	July
FSQ14	66	Male	Han	NA	NA	NA	NA	NA	NA	NA	NA	Rural	603.569	658.4	S.Q	S1	II2	211	36.5556	118.407	July
FSQ15	55	Female	Han	NA	NA	NA	NA	NA	NA	NA	NA	Rural	603.569	658.4	S.Q	S1	II2	211	36.5556	118.407	July
FSQ24	50	Male	Han	NA	NA	NA	NA	NA	NA	NA	NA	Rural	603.569	658.4	S.Q	S1	II2	211	36.5556	118.407	July
FSQ27	79	Female	Han	NA	NA	NA	NA	NA	NA	NA	NA	Rural	603.569	658.4	S.Q	S1	II2	211	36.5556	118.407	July
FSQ28	82	Female	Han	NA	NA	NA	NA	NA	NA	NA	NA	Rural	603.569	658.4	S.Q	S1	II2	211	36.5556	118.407	July
FSQ29	59	Female	Han	NA	NA	NA	NA	NA	NA	NA	NA	Rural	603.569	658.4	S.Q	S1	II2	211	36.5556	118.407	July
FSQ30	78	Male	Han	NA	NA	NA	NA	NA	NA	NA	NA	Rural	603.569	658.4	S.Q	S1	II2	211	36.5556	118.407	July
FSQ31	50	Female	Han	NA	NA	NA	NA	NA	NA	NA	NA	Rural	603.569	658.4	S.Q	S1	II2	211	36.5556	118.407	July
FSQ32	76	Female	Han	NA	NA	NA	NA	NA	NA	NA	NA	Rural	603.569	658.4	S.Q	S1	II2	211	36.5556	118.407	July
FSQ33	77	Female	Han	NA	NA	NA	NA	NA	NA	NA	NA	Rural	603.569	658.4	S.Q	S1	II2	211	36.5556	118.407	July
FSQ35	93	Female	Han	NA	NA	Rice&Wheat	NA	NA	NA	NO	NO	Rural	603.569	658.4	S.Q	S1	II2	211	36.5556	118.407	July
FSQ36	86	Female	Han	NA	NA	NA	NA	NA	NA	NA	NA	Rural	603.569	658.4	S.Q	S1	II2	211	36.5556	118.407	July
FSQ37	54	Male	Han	NA	NA	NA	NA	NA	NA	NA	NA	Rural	603.569	658.4	S.Q	S1	II2	211	36.5556	118.407	July
FSQ38	80	Female	Han	NA	NA	NA	NA	NA	NA	NA	NA	Rural	603.569	658.4	S.Q	S1	II2	211	36.5556	118.407	July
FSQ39	72	Female	Han	NA	NA	NA	NA	NA	NA	NA	NA	Rural	603.569	658.4	S.Q	S1	II2	211	36.5556	118.407	July
FSQ40	87	Female	Han	NA	NA	NA	NA	NA	NA	NA	NA	Rural	603.569	658.4	S.Q	S1	II2	211	36.5556	118.407	July
FSQ42	71	Male	Han	NA	NA	NA	NA	NA	NA	NA	NA	Rural	603.569	658.4	S.Q	S1	II2	211	36.5556	118.407	July
FSQ43	86	Female	Han	NA	NA	NA	NA	NA	NA	NA	NA	Rural	603.569	658.4	S.Q	S1	II2	211	36.5556	118.407	July
FSQ47	54	Female	Han	NA	NA	NA	NA	NA	NA	NA	NA	Rural	603.569	658.4	S.Q	S1	II2	211	36.5556	118.407	July
FSQ48	46	Male	Han	NA	NA	NA	NA	NA	NA	NA	NA	Rural	603.569	658.4	S.Q	S1	II2	211	36.5556	118.407	July
FSQ49	45	Female	Han	NA	NA	NA	NA	NA	NA	NA	NA	Rural	603.569	658.4	S.Q	S1	II2	211	36.5556	118.407	July
FSM06	68	Female	Han	NA	27.41	Rice	NA	NA	Good	NO	Yes	Rural	479.83	332.84	S.M	S2	II3	3	31.6009	121.6	May
FSM09	70	Male	Han	NA	24.8	NA	NA	NA	Good	NO	Yes	Rural	479.83	332.84	S.M	S2	II3	3	31.6009	121.6	May
FSM100	NA	NA	Han	NA	NA	NA	NA	> 2	OK	NA	NA	Rural	479.83	332.84	S.M	S2	II3	3	31.6009	121.6	May
FSM12	82	Female	Han	NA	22.03	NA	NA	1	OK	NA	NA	Rural	479.83	332.84	S.M	S2	II3	3	31.6009	121.6	May
FSM14	67	Female	Han	NA	27.06	Rice	NA	NA	Good	NO	NO	Rural	479.83	332.84	S.M	S2	II3	3	31.6009	121.6	May
FSM16	60	Female	Han	NA	NA	Rice	NA	1	NA	NA	NA	Rural	479.83	332.84	S.M	S2	II3	3	31.6009	121.6	May
FSM17	70	Female	Han	NA	NA	NA	NA	> 2	NA	NO	NO	Rural	479.83	332.84	S.M	S2	II3	3	31.6009	121.6	May
FSM20	77	Male	Han	NA	NA	Rice	NA	1	NA	NO	NO	Rural	479.83	332.84	S.M	S2	II3	3	31.6009	121.6	May
FSM34	47	Female	Han	NA	28.76	Rice&Wheat	NA	1	Good	NO	NO	Rural	479.83	332.84	S.M	S2	II3	3	31.6009	121.6	May
FSM35	57	Female	Han	NA	30.12	Rice	NA	1	Good	NO	NO	Rural	479.83	332.84	S.M	S2	II3	3	31.6009	121.6	May
FSM41	61	Male	Han	NA	25.71	Rice	NA	NA	Good	NA	Yes	Rural	479.83	332.84	S.M	S2	II3	3	31.6009	121.6	May
FSM44	61	Male	Han	NA	25.39	Rice&Wheat	NA	1	NA	NO	NO	Rural	479.83	332.84	S.M	S2	II3	3	31.6009	121.6	May
FSM48	59	Female	Han	NA	27.24	Rice&Wheat	NA	> 2	NA	NA	NA	Rural	479.83	332.84	S.M	S2	II3	3	31.6009	121.6	May
FSM52	65	Male	Han	NA	24.22	Rice	NA	1	OK	NA	Yes	Rural	479.83	332.84	S.M	S2	II3	3	31.6009	121.6	May
FSM54	8	Male	Han	4.33	NA	Rice&Wheat	NA	1	NA	NO	NO	Rural	479.83	332.84	S.M	S2	II3	3	31.6009	121.6	May
FSM56	80	Male	Han	NA	25.71	Rice&Wheat	NA	> 2	Good	NA	NA	Rural	479.83	332.84	S.M	S2	II3	3	31.6009	121.6	May
FSM57	65	Female	Han	NA	20.83	NA	NA	1-2	Good	NA	NA	Rural	479.83	332.84	S.M	S2	II3	3	31.6009	121.6	May
FSM59	54	Female	Han	NA	25.08	Rice	NA	1	OK	NA	NA	Rural	479.83	332.84	S.M	S2	II3	3	31.6009	121.6	May
FSM63	69	Female	Han	NA	24.97	Rice	NA	1-2	Good	NA	Yes	Rural	479.83	332.84	S.M	S2	II3	3	31.6009	121.6	May
FSM64	79	Male	Han	NA	22.49	NA	NA	1	Bad	NO	NA	Rural	479.83	332.84	S.M	S2	II3	3	31.6009	121.6	May
FSM65	60	Male	Han	NA	23.03	Rice	NA	1-2	NA	NA	Yes	Rural	479.83	332.84	S.M	S2	II3	3	31.6009	121.6	May
FSM66	67	Male	Han	NA	25.1	Rice	NA	1	Good	NO	NA	Rural	479.83	332.84	S.M	S2	II3	3	31.6009	121.6	May
FSM67	62	Female	Han	NA	21.09	Rice&Wheat	NA	1	Good	NO	Yes	Rural	479.83	332.84	S.M	S2	II3	3	31.6009	121.6	May
FSM69	77	Female	Han	NA	20.43	Rice&Wheat	NA	1	OK	NA	NA	Rural	479.83	332.84	S.M	S2	II3	3	31.6009	121.6	May
FSM70	74	Female	Han	NA	20.51	Rice	NA	NA	OK	NA	NO	Rural	479.83	332.84	S.M	S2	II3	3	31.6009	121.6	May
FSM71	62	Male	Han	NA	21.12	Rice&Wheat	NA	1-2	Good	NA	NA	Rural	479.83	332.84	S.M	S2	II3	3	31.6009	121.6	May
FSM75	73	Male	Han	NA	NA	Rice	NA	1	Good	NO	NO	Rural	479.83	332.84	S.M	S2	II3	3	31.6009	121.6	May
FSM77	68	Female	Han	NA	22.86	Rice	NA	> 2	Good	NO	NA	Rural	479.83	332.84	S.M	S2	II3	3	31.6009	121.6	May
FSM79	54	Female	Han	NA	25.1	Rice	NA	1	OK	NO	Yes	Rural	479.83	332.84	S.M	S2	II3	3	31.6009	121.6	May
FSM80	66	Female	Han	NA	24.97	Rice	NA	1	OK	NO	NA	Rural	479.83	332.84	S.M	S2	II3	3	31.6009	121.6	May
FSM81	66	Male	Han	NA	27.14	Rice&Wheat	NA	1	OK	NO	NA	Rural	479.83	332.84	S.M	S2	II3	3	31.6009	121.6	May
FSM82	70	Female	Han	NA	30.04	Rice&Wheat	NA	1	OK	NO	NA	Rural	479.83	332.84	S.M	S2	II3	3	31.6009	121.6	May
FSM84	73	Female	Han	NA	22.04	Rice&Wheat	NA	> 2	OK	NO	NO	Rural	479.83	332.84	S.M	S2	II3	3	31.6009	121.6	May
FSM85	69	Male	Han	NA	21.12	Rice	NA	1	OK	Yes	NA	Rural	479.83	332.84	S.M	S2	II3	3	31.6009	121.6	May
FSM87	57	Male	Han	NA	26.4	Rice&Wheat	NA	1	OK	NA	NO	Rural	479.83	332.84	S.M	S2	II3	3	31.6009	121.6	May
FSM88	75	Female	Han	NA	NA	Rice	NA	1-2	OK	NA	NA	Rural	479.83	332.84	S.M	S2	II3	3	31.6009	121.6	May
FSM90	77	Female	Han	NA	22.46	Rice	NA	> 2	NA	Yes	NA	Rural	479.83	332.84	S.M	S2	II3	3	31.6009	121.6	May
FSM91	62	Female	Han	NA	28.04	Rice	NA	1-2	OK	NA	Yes	Rural	479.83	332.84	S.M	S2	II3	3	31.6009	121.6	May
FSM93	76	Male	Han	NA	22.04	Rice&Wheat	NA	1	OK	NO	NA	Rural	479.83	332.84	S.M	S2	II3	3	31.6009	121.6	May
FSM94	55	Male	Han	NA	23.36	Rice	NA	1	OK	NA	NO	Rural	479.83	332.84	S.M	S2	II3	3	31.6009	121.6	May
FSM95	83	Female	Han	NA	22.22	Rice&Wheat	NA	1	Good	Yes	NA	Rural	479.83	332.84	S.M	S2	II3	3	31.6009	121.6	May
FSM97	65	Male	Han	NA	27.68	Rice	NA	1	OK	NA	NA	Rural	479.83	332.84	S.M	S2	II3	3	31.6009	121.6	May
FSM98	56	Female	Han	NA	24.65	Rice	NA	1-2	OK	NA	NA	Rural	479.83	332.84	S.M	S2	II3	3	31.6009	121.6	May
FSM99	63	NA	Han	NA	27	Wheat	NA	1-2	NA	NA	NO	Rural	479.83	332.84	S.M	S2	II3	3	31.6009	121.6	May
FSX01	82	Female	Han	NA	28.89	Wheat	NO	NA	NA	NA	NA	Rural	278.397	213.62	S.X	S3	III2	814	34.5	109.51	April
FSX02	69	Male	Han	NA	20.76	Wheat	NO	NA	NA	Yes	Yes	Rural	278.397	213.62	S.X	S3	III2	814	34.5	109.51	April
FSX03	70	Male	Han	NA	20.28	Wheat	NO	NA	NA	Yes	Yes	Rural	278.397	213.62	S.X	S3	III2	814	34.5	109.51	April
FSX04	56	Female	Han	NA	28.89	Wheat	NO	NA	NA	NA	NA	Rural	278.397	213.62	S.X	S3	III2	814	34.5	109.51	April
FSX05	85	Female	Han	NA	26.79	Wheat	NO	NA	NA	NA	NA	Rural	278.397	213.62	S.X	S3	III2	814	34.5	109.51	April
FSX06	64	Male	Han	NA	20.76	Wheat	NO	NA	NA	Yes	Yes	Rural	278.397	213.62	S.X	S3	III2	814	34.5	109.51	April
FSX07	70	Male	Han	NA	19.03	Wheat	NO	NA	NA	Yes	Yes	Rural	278.397	213.62	S.X	S3	III2	814	34.5	109.51	April
FSX08	61	Male	Han	NA	28.89	Wheat	NO	NA	NA	Yes	Yes	Rural	278.397	213.62	S.X	S3	III2	814	34.5	109.51	April
FSX09	60	Female	Han	NA	23.44	Wheat	NA	NA	NA	NA	NA	Rural	278.397	213.62	S.X	S3	III2	814	34.5	109.51	April
FSX10	54	Female	Han	NA	22.31	Wheat	NA	NA	NA	NA	NA	Rural	278.397	213.62	S.X	S3	III2	814	34.5	109.51	April
FSX100	71	Male	Han	NA	20.75	Wheat	NO	NA	NA	NA	NA	Rural	278.397	213.62	S.X	S3	III2	814	34.5	109.51	April
FSX103	62	Male	Han	NA	18.82	Wheat	NO	NA	NA	NA	NA	Rural	278.397	213.62	S.X	S3	III2	814	34.5	109.51	April
FSX106	66	Male	Han	NA	19.49	Wheat	NA	NA	NA	Yes	Yes	Rural	278.397	213.62	S.X	S3	III2	814	34.5	109.51	April
FSX108	56	Female	Han	NA	20.76	Wheat	NO	NA	NA	NA	NA	Rural	278.397	213.62	S.X	S3	III2	814	34.5	109.51	April
FSX11	73	Male	Han	NA	18.37	Wheat	NO	NA	NA	Yes	Yes	Rural	278.397	213.62	S.X	S3	III2	814	34.5	109.51	April
FSX111	NA	NA	Han	NA	NA	NA	NA	NA	NA	NA	NA	Rural	278.397	213.62	S.X	S3	III2	814	34.5	109.51	NA
FSX114	71	Female	Han	NA	22.37	Wheat	NO	NA	NA	NA	NA	Rural	278.397	213.62	S.X	S3	III2	814	34.5	109.51	April
FSX116	40	Male	Han	NA	21.47	Wheat	NO	NA	NA	NA	Yes	Rural	278.397	213.62	S.X	S3	III2	814	34.5	109.51	April
FSX12	70	Female	Han	NA	21.85	Wheat	NA	NA	NA	Yes	Yes	Rural	278.397	213.62	S.X	S3	III2	814	34.5	109.51	April
FSX120	66	Female	Han	NA	18.55	Wheat	NA	NA	NA	NA	NA	Rural	278.397	213.62	S.X	S3	III2	814	34.5	109.51	April
FSX121	52	Female	Han	NA	25.71	Wheat	NA	NA	NA	NA	NA	Rural	278.397	213.62	S.X	S3	III2	814	34.5	109.51	April
FSX122	30	Female	Han	NA	21.34	Wheat	NA	NA	NA	NA	NA	Rural	278.397	213.62	S.X	S3	III2	814	34.5	109.51	April
FSX123	8	Female	Han	0.89	NA	Wheat	Yes	NA	NA	NA	NA	Rural	278.397	213.62	S.X	S3	III2	814	34.5	109.51	April
FSX125	64	Male	Han	NA	28.73	Wheat	Yes	NA	NA	NA	NA	Rural	278.397	213.62	S.X	S3	III2	814	34.5	109.51	April
FSX127	64	Female	Han	NA	18.73	Wheat	NO	NA	NA	NA	NA	Rural	278.397	213.62	S.X	S3	III2	814	34.5	109.51	April
FSX128	65	Female	Han	NA	25.71	Wheat	NA	NA	NA	NA	NA	Rural	278.397	213.62	S.X	S3	III2	814	34.5	109.51	April
FSX129	67	Male	Han	NA	18.59	Wheat	NA	NA	NA	NA	NA	Rural	278.397	213.62	S.X	S3	III2	814	34.5	109.51	April
FSX13	NA	NA	Han	NA	NA	NA	NA	NA	NA	NA	NA	Rural	278.397	213.62	S.X	S3	III2	814	34.5	109.51	April
FSX130	51	Female	Han	NA	24.77	Wheat	NO	NA	NA	NA	NA	Rural	278.397	213.62	S.X	S3	III2	814	34.5	109.51	April
FSX131	59	Male	Han	NA	25.35	Wheat	NA	NA	NA	NA	Yes	Rural	278.397	213.62	S.X	S3	III2	814	34.5	109.51	April
FSX132	65	Female	Han	NA	25.59	Wheat	NO	NA	NA	NA	NA	Rural	278.397	213.62	S.X	S3	III2	814	34.5	109.51	April
FSX133	57	Female	Han	NA	28.58	Wheat	NA	NA	NA	NA	NA	Rural	278.397	213.62	S.X	S3	III2	814	34.5	109.51	April
FSX134	59	Male	Han	NA	23.36	Wheat	NA	NA	NA	NA	Yes	Rural	278.397	213.62	S.X	S3	III2	814	34.5	109.51	April
FSX135	49	Male	Han	NA	21.47	Wheat	NO	NA	NA	NA	Yes	Rural	278.397	213.62	S.X	S3	III2	814	34.5	109.51	April
FSX136	57	Female	Han	NA	29.14	Wheat	NA	NA	NA	NA	NA	Rural	278.397	213.62	S.X	S3	III2	814	34.5	109.51	April
FSX137	66	Female	Han	NA	29.38	Wheat	NA	NA	NA	NA	NA	Rural	278.397	213.62	S.X	S3	III2	814	34.5	109.51	April
FSX138	78	Female	Han	NA	25.33	Wheat	NA	NA	NA	NA	NA	Rural	278.397	213.62	S.X	S3	III2	814	34.5	109.51	April
FSX139	34	Male	Han	NA	21.47	Wheat	NO	NA	NA	NA	Yes	Rural	278.397	213.62	S.X	S3	III2	814	34.5	109.51	April
FSX14	65	Female	Han	NA	22.49	Wheat	NA	NA	NA	NA	NA	Rural	278.397	213.62	S.X	S3	III2	814	34.5	109.51	April
FSX140	68	Male	Han	NA	22.49	Wheat	NA	NA	NA	NA	NA	Rural	278.397	213.62	S.X	S3	III2	814	34.5	109.51	April
FSX141	71	Female	Han	NA	24.23	Wheat	NA	NA	NA	NA	NA	Rural	278.397	213.62	S.X	S3	III2	814	34.5	109.51	April
FSX15	68	Female	Han	NA	18.37	Wheat	NO	NA	NA	NA	NA	Rural	278.397	213.62	S.X	S3	III2	814	34.5	109.51	April
FSX16	52	Male	Han	NA	20.76	Wheat	NO	NA	NA	NA	Yes	Rural	278.397	213.62	S.X	S3	III2	814	34.5	109.51	April
FSX17	51	Female	Han	NA	31.11	Wheat	NO	NA	NA	NA	NA	Rural	278.397	213.62	S.X	S3	III2	814	34.5	109.51	April
FSX18	56	Female	Han	NA	25.71	Wheat	NO	NA	NA	NA	NA	Rural	278.397	213.62	S.X	S3	III2	814	34.5	109.51	April
FSX19	72	Female	Han	NA	26.35	Wheat	NA	NA	NA	NA	NA	Rural	278.397	213.62	S.X	S3	III2	814	34.5	109.51	April
FSX20	54	Female	Han	NA	25.39	Wheat	NO	NA	NA	NA	NA	Rural	278.397	213.62	S.X	S3	III2	814	34.5	109.51	April
FSX21	74	Male	Han	NA	20.28	Wheat	NO	NA	NA	NA	Yes	Rural	278.397	213.62	S.X	S3	III2	814	34.5	109.51	April
FSX22	78	Male	Han	NA	20.76	Wheat	NO	NA	NA	NA	Yes	Rural	278.397	213.62	S.X	S3	III2	814	34.5	109.51	April
FSX23	45	Female	Han	NA	23.03	Wheat	NO	NA	NA	NA	NA	Rural	278.397	213.62	S.X	S3	III2	814	34.5	109.51	April
FSX24	62	Female	Han	NA	21.67	Wheat	NO	NA	NA	NA	NA	Rural	278.397	213.62	S.X	S3	III2	814	34.5	109.51	April
FSX25	49	Female	Han	NA	22.14	Wheat	NO	NA	NA	NA	NA	Rural	278.397	213.62	S.X	S3	III2	814	34.5	109.51	April
FSX26	33	Female	Han	NA	20.2	Wheat	Yes	NA	NA	NA	NA	Rural	278.397	213.62	S.X	S3	III2	814	34.5	109.51	April
FSX27	68	Female	Han	NA	24.03	Wheat	NO	NA	NA	NA	NA	Rural	278.397	213.62	S.X	S3	III2	814	34.5	109.51	April
FSX28	74	Male	Han	NA	18.55	Wheat	NO	NA	NA	NA	Yes	Rural	278.397	213.62	S.X	S3	III2	814	34.5	109.51	April
FSX29	68	Female	Han	NA	23.88	Wheat	NO	NA	NA	NA	NA	Rural	278.397	213.62	S.X	S3	III2	814	34.5	109.51	April
FSX31	35	Male	Han	NA	21.22	Wheat	NA	NA	NA	NA	Yes	Rural	278.397	213.62	S.X	S3	III2	814	34.5	109.51	April
FSX32	59	Female	Han	NA	33.2	Wheat	NO	NA	NA	NA	NA	Rural	278.397	213.62	S.X	S3	III2	814	34.5	109.51	April
FSX33	48	Female	Han	NA	24.34	Wheat	Yes	NA	NA	NA	NA	Rural	278.397	213.62	S.X	S3	III2	814	34.5	109.51	April
FSX34	72	Male	Han	NA	22.86	Wheat	NO	NA	NA	NA	NA	Rural	278.397	213.62	S.X	S3	III2	814	34.5	109.51	April
FSX37	81	Male	Han	NA	19.03	Wheat	NO	NA	NA	NA	NA	Rural	278.397	213.62	S.X	S3	III2	814	34.5	109.51	April
FSX38	83	Female	Han	NA	21.33	Wheat	NO	NA	NA	NA	NA	Rural	278.397	213.62	S.X	S3	III2	814	34.5	109.51	April
FSX39	47	Male	Han	NA	23.94	Wheat	NO	NA	NA	NA	Yes	Rural	278.397	213.62	S.X	S3	III2	814	34.5	109.51	April
FSX40	55	Female	Han	NA	29.14	Wheat	NO	NA	NA	NA	NA	Rural	278.397	213.62	S.X	S3	III2	814	34.5	109.51	April
FSX41	48	Female	Han	NA	19.59	Wheat	NO	NA	NA	NA	NA	Rural	278.397	213.62	S.X	S3	III2	814	34.5	109.51	April
FSX42	56	Female	Han	NA	20.76	Wheat	NO	NA	NA	NA	NA	Rural	278.397	213.62	S.X	S3	III2	814	34.5	109.51	April
FSX43	67	Male	Han	NA	22.49	Wheat	NO	NA	NA	NA	Yes	Rural	278.397	213.62	S.X	S3	III2	814	34.5	109.51	April
FSX44	67	Male	Han	NA	20.28	Wheat	NO	NA	NA	NA	Yes	Rural	278.397	213.62	S.X	S3	III2	814	34.5	109.51	April
FSX45	6	Male	Han	2.71	NA	Wheat	Yes	NA	NA	NA	NA	Rural	278.397	213.62	S.X	S3	III2	814	34.5	109.51	April
FSX46	54	Male	Han	NA	22.04	Wheat	Yes	NA	NA	NA	Yes	Rural	278.397	213.62	S.X	S3	III2	814	34.5	109.51	April
FSX47	81	Female	Han	NA	17.3	Wheat	NO	NA	NA	NA	NA	Rural	278.397	213.62	S.X	S3	III2	814	34.5	109.51	April
FSX48	62	Female	Han	NA	19.05	Wheat	NO	NA	NA	NA	NA	Rural	278.397	213.62	S.X	S3	III2	814	34.5	109.51	April
FSX49	5	Male	Han	NA	NA	Wheat	Yes	NA	NA	NA	NA	Rural	278.397	213.62	S.X	S3	III2	814	34.5	109.51	April
FSX50	73	Female	Han	NA	23.5	Wheat	NO	NA	NA	NA	NA	Rural	278.397	213.62	S.X	S3	III2	814	34.5	109.51	April
FSX51	50	Male	Han	NA	22.04	Wheat	NO	NA	NA	NA	Yes	Rural	278.397	213.62	S.X	S3	III2	814	34.5	109.51	April
FSX52	59	Female	Han	NA	24.46	Wheat	NO	NA	NA	NA	NA	Rural	278.397	213.62	S.X	S3	III2	814	34.5	109.51	April
FSX53	12	Male	Han	-1.33	NA	Wheat	Yes	NA	NA	NA	NA	Rural	278.397	213.62	S.X	S3	III2	814	34.5	109.51	April
FSX54	55	Male	Han	NA	24.22	Wheat	NO	NA	NA	NA	Yes	Rural	278.397	213.62	S.X	S3	III2	814	34.5	109.51	April
FSX55	38	Male	Han	NA	24.22	Wheat	NO	NA	NA	NA	NA	Rural	278.397	213.62	S.X	S3	III2	814	34.5	109.51	April
FSX56	55	Female	Han	NA	24.8	Wheat	NA	NA	NA	NA	NA	Rural	278.397	213.62	S.X	S3	III2	814	34.5	109.51	April
FSX57	70	Male	Han	NA	24.22	Wheat	NO	NA	NA	NA	NA	Rural	278.397	213.62	S.X	S3	III2	814	34.5	109.51	April
FSX59	59	Male	Han	NA	24.93	Wheat	NO	NA	NA	NA	NA	Rural	278.397	213.62	S.X	S3	III2	814	34.5	109.51	April
FSX60	16	Male	Han	-0.62	NA	Wheat	Yes	NA	NA	NA	NA	Rural	278.397	213.62	S.X	S3	III2	814	34.5	109.51	April
FSX61	70	Female	Han	NA	20.55	Wheat	NO	NA	NA	NA	NA	Rural	278.397	213.62	S.X	S3	III2	814	34.5	109.51	April
FSX62	64	Female	Han	NA	21.63	Wheat	NO	NA	NA	NA	NA	Rural	278.397	213.62	S.X	S3	III2	814	34.5	109.51	April
FSX63	9	Male	Han	-0.55	NA	Wheat	Yes	NA	NA	NA	NA	Rural	278.397	213.62	S.X	S3	III2	814	34.5	109.51	April
FSX64	54	Female	Han	NA	18.92	Wheat	NA	NA	NA	NA	NA	Rural	278.397	213.62	S.X	S3	III2	814	34.5	109.51	April
FSX65	72	Female	Han	NA	20	Wheat	NO	NA	NA	NA	NA	Rural	278.397	213.62	S.X	S3	III2	814	34.5	109.51	April
FSX66	54	Male	Han	NA	26.57	Wheat	NA	NA	NA	NA	Yes	Rural	278.397	213.62	S.X	S3	III2	814	34.5	109.51	April
FSX67	68	Female	Han	NA	15.94	Wheat	NO	NA	NA	NA	NA	Rural	278.397	213.62	S.X	S3	III2	814	34.5	109.51	April
FSX68	51	Female	Han	NA	17.69	Wheat	NO	NA	NA	NA	NA	Rural	278.397	213.62	S.X	S3	III2	814	34.5	109.51	April
FSX69	55	Female	Han	NA	25.71	Wheat	NA	NA	NA	NA	NA	Rural	278.397	213.62	S.X	S3	III2	814	34.5	109.51	April
FSX70	73	Male	Han	NA	21.26	Wheat	NO	NA	NA	NA	NA	Rural	278.397	213.62	S.X	S3	III2	814	34.5	109.51	April
FSX71	74	Male	Han	NA	25.95	Wheat	NO	NA	NA	NA	NA	Rural	278.397	213.62	S.X	S3	III2	814	34.5	109.51	April
FSX72	30	Female	Han	NA	25.51	Wheat	NA	NA	NA	NA	NA	Rural	278.397	213.62	S.X	S3	III2	814	34.5	109.51	April
FSX74	63	Male	Han	NA	25.71	Wheat	NO	NA	NA	NA	Yes	Rural	278.397	213.62	S.X	S3	III2	814	34.5	109.51	April
FSX75	63	Female	Han	NA	24.97	Wheat	NO	NA	NA	NA	NA	Rural	278.397	213.62	S.X	S3	III2	814	34.5	109.51	April
FSX76	57	Male	Han	NA	22.6	Wheat	NO	NA	NA	NA	NA	Rural	278.397	213.62	S.X	S3	III2	814	34.5	109.51	April
FSX77	71	Female	Han	NA	31.14	Wheat	NO	NA	NA	NA	NA	Rural	278.397	213.62	S.X	S3	III2	814	34.5	109.51	April
FSX78	67	Female	Han	NA	31.11	Wheat	NO	NA	NA	NA	NA	Rural	278.397	213.62	S.X	S3	III2	814	34.5	109.51	April
FSX79	67	Female	Han	NA	20.81	Wheat	NO	NA	NA	NA	NA	Rural	278.397	213.62	S.X	S3	III2	814	34.5	109.51	April
FSX80	76	Female	Han	NA	17.9	Wheat	NO	NA	NA	NA	NA	Rural	278.397	213.62	S.X	S3	III2	814	34.5	109.51	April
FSX87	40	Male	Han	NA	22.49	Wheat	NA	NA	NA	NA	Yes	Rural	278.397	213.62	S.X	S3	III2	814	34.5	109.51	April
FSX88	53	Male	Han	NA	20.76	Wheat	NO	NA	NA	NA	Yes	Rural	278.397	213.62	S.X	S3	III2	814	34.5	109.51	April
FSX89	68	Male	Han	NA	19.03	Wheat	NO	NA	NA	NA	NA	Rural	278.397	213.62	S.X	S3	III2	814	34.5	109.51	April
FSX90	68	Female	Han	NA	17.58	Wheat	NO	NA	NA	NA	NA	Rural	278.397	213.62	S.X	S3	III2	814	34.5	109.51	April
FSX91	62	Female	Han	NA	27.34	Wheat	NO	NA	NA	NA	NA	Rural	278.397	213.62	S.X	S3	III2	814	34.5	109.51	April
FSX98	52	Female	Han	NA	25.71	Wheat	NA	NA	NA	NA	NA	Rural	278.397	213.62	S.X	S3	III2	814	34.5	109.51	April
FSH01	4	Female	Han	1.23	NA	Rice&Wheat	Yes	NA	Good	NO	NA	Rural	177.93	129.27	S.X	S3	III2	520	33.1655	106.891	May
FSH02	35	Male	Han	NA	20.57	Rice&Wheat	Yes	NA	Good	NA	NA	Rural	177.93	129.27	S.H	S3	III2	520	33.1655	106.891	May
FSH03	50	Female	Han	NA	NA	NA	NA	NA	NA	NA	NA	Rural	177.93	129.27	S.H	S3	III2	520	33.1655	106.891	May
FSH04	52	Male	Han	NA	NA	NA	NA	NA	NA	NA	NA	Rural	177.93	129.27	S.H	S3	III2	520	33.1655	106.891	May
FSH05	7	Female	Han	NA	NA	NA	NA	NA	NA	NA	NA	Rural	177.93	129.27	S.H	S3	III2	520	33.1655	106.891	May
FSH07	83	Female	Han	NA	NA	NA	NA	NA	NA	NA	NA	Rural	177.93	129.27	S.H	S3	III2	520	33.1655	106.891	May
FSH08	70	Female	Han	NA	17.63	NA	NA	NA	NA	NA	NA	Rural	177.93	129.27	S.H	S3	III2	520	33.1655	106.891	May
FSH09	70	Male	Han	NA	23.89	NA	NA	NA	NA	NA	NA	Rural	177.93	129.27	S.H	S3	III2	520	33.1655	106.891	May
FSH10	35	Female	Han	NA	19.53	Rice	Yes	NA	Good	NO	NA	Rural	177.93	129.27	S.H	S3	III2	520	33.1655	106.891	May
FSH11	41	Male	Han	NA	24.49	NA	NA	NA	NA	NA	NA	Rural	177.93	129.27	S.H	S3	III2	520	33.1655	106.891	May
FSH12	52	Female	Han	NA	23.44	NA	Yes	NA	Good	NA	NA	Rural	177.93	129.27	S.H	S3	III2	520	33.1655	106.891	May
FSH13	77	Female	Han	NA	NA	NA	NA	NA	NA	NA	NA	Rural	177.93	129.27	S.H	S3	III2	520	33.1655	106.891	May
FSH14	11	Male	Han	NA	NA	NA	NA	NA	NA	NA	NA	Rural	177.93	129.27	S.H	S3	III2	520	33.1655	106.891	May
FSH15	50	Male	Han	NA	NA	NA	NA	NA	NA	NA	NA	Rural	177.93	129.27	S.H	S3	III2	520	33.1655	106.891	May
FSH24	25	Male	Han	NA	27.68	Rice&Wheat	Yes	NA	Good	Yes	NA	Rural	177.93	129.27	S.H	S3	III2	520	33.1655	106.891	May
FSH25	53	Male	Han	NA	23.03	Rice&Wheat	Yes	NA	Good	Yes	NA	Rural	177.93	129.27	S.H	S3	III2	520	33.1655	106.891	May
FSW01	6	Female	Han	-2.33	NA	Wheat	Yes	NA	NA	NA	NA	Rural	324.704	94.98	S.W	S3	III2	358	34.5	109.51	April
FSW02	6	Male	Han	NA	NA	Wheat	Yes	NA	NA	NA	NA	Rural	324.704	94.98	S.W	S3	III2	358	34.5	109.51	April
FSW03	5	Male	Han	NA	NA	Wheat	Yes	NA	NA	NA	NA	Rural	324.704	94.98	S.W	S3	III2	358	34.5	109.51	April
FSW04	6	Female	Han	-2.72	NA	Wheat	Yes	NA	NA	NA	NA	Rural	324.704	94.98	S.W	S3	III2	358	34.5	109.51	April
FSW05	6	Male	Han	-2.99	NA	Wheat	Yes	NA	NA	NA	NA	Rural	324.704	94.98	S.W	S3	III2	358	34.5	109.51	April
FSW06	6	Male	Han	-2.43	NA	Wheat	Yes	NA	NA	NA	NA	Rural	324.704	94.98	S.W	S3	III2	358	34.5	109.51	April
FSW07	6	Female	Han	-3.44	NA	Wheat	Yes	NA	NA	NA	NA	Rural	324.704	94.98	S.W	S3	III2	358	34.5	109.51	April
FSW08	6	Female	Han	-0.18	NA	Wheat	Yes	NA	NA	NA	NA	Rural	324.704	94.98	S.W	S3	III2	358	34.5	109.51	April
FSW09	6	Male	Han	-3.19	NA	Wheat	Yes	NA	NA	NA	NA	Rural	324.704	94.98	S.W	S3	III2	358	34.5	109.51	April
FSW10	8	Male	Han	-1.31	NA	Wheat	Yes	NA	NA	NA	NA	Rural	324.704	94.98	S.W	S3	III2	358	34.5	109.51	April
FSW11	34	Female	Han	NA	18	Wheat	Yes	NA	NA	NO	NA	Rural	324.704	94.98	S.W	S3	III2	358	34.5	109.51	April
FSW12	6	Female	Han	-1.55	NA	Wheat	Yes	NA	NA	NA	NA	Rural	324.704	94.98	S.W	S3	III2	358	34.5	109.51	April
FSW13	6	Male	Han	-2.58	NA	Wheat	Yes	NA	NA	NA	NA	Rural	324.704	94.98	S.W	S3	III2	358	34.5	109.51	April
FSW14	6	Male	Han	-2.51	NA	Wheat	Yes	NA	NA	NA	NA	Rural	324.704	94.98	S.W	S3	III2	358	34.5	109.51	April
FSW15	6	Female	Han	-0.52	NA	Wheat	Yes	NA	NA	NA	NA	Rural	324.704	94.98	S.W	S3	III2	358	34.5	109.51	April
FSW17	6	Male	Han	-4.86	NA	Wheat	Yes	NA	NA	NA	NA	Rural	324.704	94.98	S.W	S3	III2	358	34.5	109.51	April
FSW19	30	Female	Han	NA	23.88	Wheat	Yes	NA	NA	NO	NA	Rural	324.704	94.98	S.W	S3	III2	358	34.5	109.51	April
FSW20	6	Female	Han	-3.44	NA	Wheat	Yes	NA	NA	NA	NA	Rural	324.704	94.98	S.W	S3	III2	358	34.5	109.51	April
FSW21	6	Female	Han	-3.04	NA	Wheat	Yes	NA	NA	NA	NA	Rural	324.704	94.98	S.W	S3	III2	358	34.5	109.51	April
FSW22	6	Male	Han	0.14	NA	Wheat	Yes	NA	NA	NA	NA	Rural	324.704	94.98	S.W	S3	III2	358	34.5	109.51	April
FSW24	6	Female	Han	-1.25	NA	Wheat	Yes	NA	NA	NA	NA	Rural	324.704	94.98	S.W	S3	III2	358	34.5	109.51	April
FSW29	35	Female	Han	NA	29.38	Wheat	Yes	NA	NA	NO	NA	Rural	324.704	94.98	S.W	S3	III2	358	34.5	109.51	April
FSW30	69	Male	Han	NA	22.49	Wheat	NO	NA	NA	Yes	Yes	Rural	324.704	94.98	S.W	S3	III2	358	34.5	109.51	April
FSW31	67	Female	Han	NA	22.06	Wheat	NO	NA	NA	NA	NA	Rural	324.704	94.98	S.W	S3	III2	358	34.5	109.51	April
FSW32	50	Male	Han	NA	24.22	Wheat	Yes	NA	NA	NO	NO	Rural	324.704	94.98	S.W	S3	III2	358	34.5	109.51	April
FSW33	5	Female	Han	NA	NA	Wheat	Yes	NA	NA	NA	NA	Rural	324.704	94.98	S.W	S3	III2	358	34.5	109.51	April
FSW89	NA	NA	Han	NA	NA	NA	NA	NA	NA	NA	NA	Rural	324.704	94.98	S.W	S3	III2	358	34.5	109.51	April
FSA01	29	Male	Han	NA	25.01	Rice&Wheat	Yes	NA	OK	NO	Yes	Urban	894.41	7471.89	S.A	S3	III2	404	34.2932	108.947	May
FSA02	33	Male	Han	NA	25.35	Rice&Wheat	Yes	NA	Good	NO	Yes	Urban	894.41	7471.89	S.A	S3	III2	404	34.2932	108.947	May
FSA03	41	Male	Han	NA	24.22	Rice&Wheat	Yes	NA	OK	NO	Yes	Urban	894.41	7471.89	S.A	S3	III2	404	34.2932	108.947	May
FSA04	26	Female	Han	NA	18.9	Rice	Yes	NA	Good	NO	NO	Urban	894.41	7471.89	S.A	S3	III2	404	34.2932	108.947	May
FSA05	28	Male	Han	NA	23.15	NA	Yes	NA	OK	NA	NA	Urban	894.41	7471.89	S.A	S3	III2	404	34.2932	108.947	May
FSA06	60	Female	Han	NA	26.35	Wheat	Yes	NA	OK	NO	NO	Urban	894.41	7471.89	S.A	S3	III2	404	34.2932	108.947	May
FSA07	42	Female	Han	NA	NA	Wheat	Yes	NA	OK	NO	Yes	Urban	894.41	7471.89	S.A	S3	III2	404	34.2932	108.947	May
FSA08	27	Male	Han	NA	22.99	Rice	Yes	NA	Good	Yes	Yes	Urban	894.41	7471.89	S.A	S3	III2	404	34.2932	108.947	May
FSA09	36	Female	Han	NA	24.03	Rice	Yes	NA	Good	NO	NO	Urban	894.41	7471.89	S.A	S3	III2	404	34.2932	108.947	May
FSA10	35	Female	Han	NA	24.98	Rice&Wheat	Yes	NA	Good	NO	NO	Urban	894.41	7471.89	S.A	S3	III2	404	34.2932	108.947	May
FSA12	NA	NA	Han	NA	NA	NA	Yes	NA	Good	NA	NA	Urban	894.41	7471.89	S.A	S3	III2	404	34.2932	108.947	May
FSA13	28	Female	Han	NA	20.08	Rice&Wheat	Yes	NA	OK	NO	NO	Urban	894.41	7471.89	S.A	S3	III2	404	34.2932	108.947	May
FSA14	26	Female	Han	NA	19.05	Rice&Wheat	Yes	NA	Good	NO	NO	Urban	894.41	7471.89	S.A	S3	III2	404	34.2932	108.947	May
FSA16	26	Female	Han	NA	17.91	Rice&Wheat	Yes	NA	OK	NO	Yes	Urban	894.41	7471.89	S.A	S3	III2	404	34.2932	108.947	May
FSA17	28	Female	Han	NA	19.29	Wheat	Yes	NA	Good	NO	Yes	Urban	894.41	7471.89	S.A	S3	III2	404	34.2932	108.947	May
FSA18	29	Female	Han	NA	21.49	Rice&Wheat	Yes	NA	OK	NO	Yes	Urban	894.41	7471.89	S.A	S3	III2	404	34.2932	108.947	May
FSA20	34	Female	Han	NA	24.39	Wheat	Yes	NA	Good	NO	NO	Urban	894.41	7471.89	S.A	S3	III2	404	34.2932	108.947	May
FSA21	36	Male	Han	NA	24.77	Wheat	Yes	NA	Good	NO	NO	Urban	894.41	7471.89	S.A	S3	III2	404	34.2932	108.947	May
FSA23	NA	NA	Han	NA	NA	NA	NA	NA	NA	NA	NA	Urban	894.41	7471.89	S.A	S3	III2	404	34.2932	108.947	May
FSA24	24	Female	Han	NA	19.53	Wheat	Yes	NA	OK	NO	NO	Urban	894.41	7471.89	S.A	S3	III2	404	34.2932	108.947	May
FSA25	24	Female	Han	NA	19.38	Rice&Wheat	Yes	NA	Good	NO	NO	Urban	894.41	7471.89	S.A	S3	III2	404	34.2932	108.947	May
FSA26	21	Female	Han	NA	19.29	Rice&Wheat	Yes	NA	OK	NO	Yes	Urban	894.41	7471.89	S.A	S3	III2	404	34.2932	108.947	May
FSA27	24	Male	Han	NA	19.55	Rice	Yes	NA	Good	Yes	Yes	Urban	894.41	7471.89	S.A	S3	III2	404	34.2932	108.947	May
FSA28	22	Male	Han	NA	23.02	Wheat	Yes	NA	Good	NO	NO	Urban	894.41	7471.89	S.A	S3	III2	404	34.2932	108.947	May
FSA29	8.5	Female	Han	-0.066	NA	Rice&Wheat	Yes	NA	Good	NA	NA	Urban	894.41	7471.89	S.A	S3	III2	404	34.2932	108.947	May
FSA30	38	Male	Han	NA	28.06	Wheat	Yes	NA	Good	Yes	Yes	Urban	894.41	7471.89	S.A	S3	III2	404	34.2932	108.947	May
FSA31	27	Male	Han	NA	23.15	Rice	Yes	NA	OK	NO	Yes	Urban	894.41	7471.89	S.A	S3	III2	404	34.2932	108.947	May
FSA34	35	Female	Han	NA	24.24	Rice&Wheat	Yes	NA	NA	NO	NO	Urban	894.41	7471.89	S.A	S3	III2	404	34.2932	108.947	May
FSA35	7	Male	Han	NA	NA	Rice&Wheat	Yes	NA	NA	NO	NO	Urban	894.41	7471.89	S.A	S3	III2	404	34.2932	108.947	May
FSA36	47	Female	Han	NA	18.73	Rice&Wheat	NA	NA	NA	NA	NA	Urban	894.41	7471.89	S.A	S3	III2	404	34.2932	108.947	May
FSA37	63	Female	Han	NA	23.9	Rice&Wheat	Yes	NA	NA	NA	NA	Urban	894.41	7471.89	S.A	S3	III2	404	34.2932	108.947	May
FSA38	66	Male	Han	NA	24	Rice&Wheat	Yes	NA	NA	NO	Yes	Urban	894.41	7471.89	S.A	S3	III2	404	34.2932	108.947	May
FSA40	35	Female	Han	NA	21.48	Rice&Wheat	Yes	NA	NA	NO	NO	Urban	894.41	7471.89	S.A	S3	III2	404	34.2932	108.947	May
FSA41	24	Female	Han	NA	22.31	NA	Yes	NA	NA	NO	NO	Urban	894.41	7471.89	S.A	S3	III2	404	34.2932	108.947	May
FSA42	21	Female	Han	NA	21.38	Rice&Wheat	Yes	NA	NA	NO	Yes	Urban	894.41	7471.89	S.A	S3	III2	404	34.2932	108.947	May
FSA43	65	Female	Han	NA	25.16	Rice&Wheat	NO	NA	NA	NO	Yes	Urban	894.41	7471.89	S.A	S3	III2	404	34.2932	108.947	May
FSA44	36	Female	Han	NA	20.82	Rice&Wheat	Yes	NA	NA	NO	Yes	Urban	894.41	7471.89	S.A	S3	III2	404	34.2932	108.947	May
FSA45	8	Female	Han	NA	NA	Rice&Wheat	Yes	NA	NA	NO	NO	Urban	894.41	7471.89	S.A	S3	III2	404	34.2932	108.947	May
FSA46	4	Male	Han	NA	NA	Rice&Wheat	Yes	NA	NA	NO	NO	Urban	894.41	7471.89	S.A	S3	III2	404	34.2932	108.947	May
FSA47	22	Female	Han	NA	20.28	Wheat	Yes	NA	NA	NO	NO	Urban	894.41	7471.89	S.A	S3	III2	404	34.2932	108.947	May
FSA48	20	Female	Han	NA	19.55	Rice	Yes	NA	NA	NO	Yes	Urban	894.41	7471.89	S.A	S3	III2	404	34.2932	108.947	May
FSA49	20	Female	Han	NA	17.97	Wheat	Yes	NA	NA	NO	NO	Urban	894.41	7471.89	S.A	S3	III2	404	34.2932	108.947	May
FSVLS01	25	Male	Han	NA	15	Rice&Wheat	NA	NA	NA	NA	NA	Urban	82.5529	81.39	S.V	S3	III2	1020	37.5176	111.151	July
FSVLS02	28	Female	Han	NA	26.04	Rice&Wheat	Yes	1	OK	NO	NO	Urban	82.5529	81.39	S.V	S3	III2	1020	37.5176	111.151	July
FSVLS05	NA	Female	Han	NA	NA	NA	NA	NA	NA	NA	NA	Urban	82.5529	81.39	S.V	S3	III2	1020	37.5176	111.151	July
FSVLS09	12	Male	Han	-0.471	NA	Rice&Wheat	Yes	NA	NA	NA	NA	Urban	82.5529	81.39	S.V	S3	III2	1020	37.5176	111.151	July
FSVLS10	12	Female	Han	-2.27	NA	Rice&Wheat	Yes	NA	NA	NA	NA	Urban	82.5529	81.39	S.V	S3	III2	1020	37.5176	111.151	July
FSVLS12	36	Male	Han	NA	28.57	NA	NO	1	NA	NA	NA	Urban	82.5529	81.39	S.V	S3	III2	1020	37.5176	111.151	July
FSVLS14	42	Male	Han	NA	23.14	Rice&Wheat	Yes	NA	NA	NA	NA	Urban	82.5529	81.39	S.V	S3	III2	1020	37.5176	111.151	July
FSVLS15	38	Female	Han	NA	28.04	Wheat	NO	NA	NA	NA	NA	Urban	82.5529	81.39	S.V	S3	III2	1020	37.5176	111.151	July
FSVLS16	50	Female	Han	NA	24.22	Rice&Wheat	Yes	NA	NA	NA	NA	Urban	82.5529	81.39	S.V	S3	III2	1020	37.5176	111.151	July
FSVLS18	7	Female	Han	-0.39	NA	NA	Yes	> 2	Good	NA	NA	Urban	82.5529	81.39	S.V	S3	III2	1020	37.5176	111.151	July
FSVLS19	60	Male	Han	NA	23.88	NA	NA	> 2	OK	Yes	Yes	Urban	82.5529	81.39	S.V	S3	III2	1020	37.5176	111.151	July
FSVLS20	18	Male	Han	NA	27.44	Rice&Wheat	Yes	NA	NA	NA	NO	Urban	82.5529	81.39	S.V	S3	III2	1020	37.5176	111.151	July
FSVLS21	54	Male	Han	NA	24.41	Rice&Wheat	NO	1	NA	NA	NA	Urban	82.5529	81.39	S.V	S3	III2	1020	37.5176	111.151	July
FSVLS23	NA	NA	NA	NA	NA	NA	NA	NA	NA	NA	NA	Urban	82.5529	81.39	S.V	S3	III2	1020	37.5176	111.151	July
FSVLS25	46	Female	Han	NA	NA	NA	NA	NA	NA	NA	NA	Urban	82.5529	81.39	S.V	S3	III2	1020	37.5176	111.151	July
FSVWS01	53	Male	Han	NA	25.1	NA	NA	NA	NA	NA	NA	Urban	82.5529	81.39	S.V	S3	III2	1020	37.5176	111.151	July
FSVWS04	16	Male	Han	-0.17	NA	NA	Yes	1	Good	NO	NO	Urban	82.5529	81.39	S.V	S3	III2	1020	37.5176	111.151	July
FSVWS06	18	Female	Han	NA	19.84	Rice&Wheat	Yes	NA	NA	NA	NA	Urban	82.5529	81.39	S.V	S3	III2	1020	37.5176	111.151	July
FSVWS07	67	Female	Han	NA	22.96	Wheat	Yes	NA	NA	NA	NA	Urban	82.5529	81.39	S.V	S3	III2	1020	37.5176	111.151	July
FSVWS09	42	Female	Han	NA	25.71	Wheat	NO	NA	NA	NA	Yes	Urban	82.5529	81.39	S.V	S3	III2	1020	37.5176	111.151	July
FSXTV64	4	Male	Han	3.08	NA	NA	Yes	1-2	Good	NO	NO	Urban	1066.39	598.21	S.T	S4	III2	1032	37.8706	112.551	June
FST01	47	Female	Han	NA	22.86	NA	Yes	> 2	OK	NO	NO	Urban	1066.39	598.21	S.T	S4	III2	806	37.8706	112.551	June
FST02	50	Male	Han	NA	23.67	NA	Yes	> 2	OK	Yes	Yes	Urban	1066.39	598.21	S.T	S4	III2	806	37.8706	112.551	June
FST03	4	Female	Han	0.18	NA	NA	Yes	> 2	Good	NO	NO	Urban	1066.39	598.21	S.T	S4	III2	806	37.8706	112.551	June
FST05	51	Female	Han	NA	30.82	NA	NO	1-2	OK	NO	Yes	Urban	1066.39	598.21	S.T	S4	III2	806	37.8706	112.551	June
FST06	53	Male	Han	NA	26.57	NA	NO	1-2	Good	Yes	NO	Urban	1066.39	598.21	S.T	S4	III2	806	37.8706	112.551	June
FST07	48	Female	Han	NA	23.44	NA	Yes	> 2	Bad	NO	Yes	Urban	1066.39	598.21	S.T	S4	III2	806	37.8706	112.551	June
FST08	53	Male	Han	NA	21.3	NA	Yes	> 2	Bad	Yes	NO	Urban	1066.39	598.21	S.T	S4	III2	806	37.8706	112.551	June
FST09	30	Male	Han	NA	24.51	NA	NO	1-2	OK	Yes	Yes	Urban	1066.39	598.21	S.T	S4	III2	806	37.8706	112.551	June
FST10	53	Male	Han	NA	24.09	NA	Yes	1-2	OK	Yes	Yes	Urban	1066.39	598.21	S.T	S4	III2	806	37.8706	112.551	June
FST11	24	Female	Han	NA	30.18	NA	NA	1-2	Good	NO	NO	Urban	1066.39	598.21	S.T	S4	III2	806	37.8706	112.551	June
FST12	24	Female	Han	NA	32.1	NA	Yes	> 2	Good	NA	NA	Urban	1066.39	598.21	S.T	S4	III2	806	37.8706	112.551	June
FST13	49	Female	Han	NA	18.4	NA	Yes	1-2	Bad	NO	Yes	Urban	1066.39	598.21	S.T	S4	III2	806	37.8706	112.551	June
FST14	76	Female	Han	NA	17.82	NA	NO	> 2	OK	NO	NO	Urban	1066.39	598.21	S.T	S4	III2	806	37.8706	112.551	June
FST15	76	Male	Han	NA	17.82	NA	Yes	> 2	Bad	Yes	Yes	Urban	1066.39	598.21	S.T	S4	III2	806	37.8706	112.551	June
FST16	50	Male	Han	NA	19.44	NA	Yes	1-2	OK	Yes	Yes	Urban	1066.39	598.21	S.T	S4	III2	806	37.8706	112.551	June
FST17	16	Male	Han	1.38	NA	NA	Yes	1-2	OK	NA	NA	Urban	1066.39	598.21	S.T	S4	III2	806	37.8706	112.551	June
FST18	47	Male	Han	NA	24.01	NA	Yes	1-2	Good	NO	Yes	Urban	1066.39	598.21	S.T	S4	III2	806	37.8706	112.551	June
FST19	38	Female	Han	NA	24.01	NA	Yes	1-2	Good	NO	Yes	Urban	1066.39	598.21	S.T	S4	III2	806	37.8706	112.551	June
FST20	36	Female	Han	NA	NA	NA	Yes	1-2	Good	NA	NA	Urban	1066.39	598.21	S.T	S4	III2	806	37.8706	112.551	June
FST21	5	Female	Han	NA	NA	NA	NO	1-2	Good	NA	NA	Urban	1066.39	598.21	S.T	S4	III2	806	37.8706	112.551	June
FST22	26	Female	Han	NA	NA	NA	Yes	1-2	OK	NO	Yes	Urban	1066.39	598.21	S.T	S4	III2	806	37.8706	112.551	June
FST23	45	Female	Han	NA	NA	NA	Yes	> 2	OK	Yes	Yes	Urban	1066.39	598.21	S.T	S4	III2	806	37.8706	112.551	June
FST24	42	Female	Han	NA	NA	NA	NA	> 2	Good	NO	NO	Urban	1066.39	598.21	S.T	S4	III2	806	37.8706	112.551	June
FST25	40	Female	Han	NA	25.41	NA	Yes	1-2	Good	NO	Yes	Urban	1066.39	598.21	S.T	S4	III2	806	37.8706	112.551	June
FST26	53	Female	Han	NA	30.15	NA	Yes	> 2	OK	Yes	Yes	Urban	1066.39	598.21	S.T	S4	III2	806	37.8706	112.551	June
FST27	49	Female	Han	NA	24.91	NA	NA	1-2	OK	Yes	Yes	Urban	1066.39	598.21	S.T	S4	III2	806	37.8706	112.551	June
FST29	22	Female	Han	NA	20.96	NA	Yes	> 2	OK	NO	Yes	Urban	1066.39	598.21	S.T	S4	III2	806	37.8706	112.551	June
FST33	48	Female	Han	NA	22.38	NA	Yes	1	OK	NO	NO	Urban	1066.39	598.21	S.T	S4	III2	1032	37.8706	112.551	June
FST34	43	Male	Han	NA	19.59	NA	Yes	1	OK	NA	NA	Urban	1066.39	598.21	S.T	S4	III2	1032	37.8706	112.551	June
FST35	10	Female	Han	NA	NA	NA	Yes	> 2	Good	NO	NO	Urban	1066.39	598.21	S.T	S4	III2	1032	37.8706	112.551	June
FST36	9	Male	Han	NA	NA	NA	Yes	> 2	Good	NA	NA	Urban	1066.39	598.21	S.T	S4	III2	1032	37.8706	112.551	June
FST37	17	Male	Han	1.23	NA	NA	Yes	1-2	Good	NO	NO	Urban	1066.39	598.21	S.T	S4	III2	1032	37.8706	112.551	June
FST38	37	Female	Han	NA	NA	NA	Yes	1-2	OK	NO	NO	Urban	1066.39	598.21	S.T	S4	III2	1032	37.8706	112.551	June
FST39	62	Female	Han	NA	24.79	NA	NA	> 2	OK	NA	NA	Urban	1066.39	598.21	S.T	S4	III2	1032	37.8706	112.551	June
FST41	43	Female	Han	NA	22.22	NA	NA	> 2	Good	NA	NA	Urban	1066.39	598.21	S.T	S4	III2	1032	37.8706	112.551	June
FST43	17	Male	Han	-0.15	NA	NA	Yes	> 2	OK	NO	NO	Urban	1066.39	598.21	S.T	S4	III2	1032	37.8706	112.551	June
FST44	8	Male	Han	-2.53	NA	NA	Yes	1-2	Good	NO	NO	Urban	1066.39	598.21	S.T	S4	III2	1032	37.8706	112.551	June
FST45	NA	Male	Han	NA	NA	NA	Yes	1-2	OK	NO	NO	Urban	1066.39	598.21	S.T	S4	III2	1032	37.8706	112.551	June
FST46	46	Male	Han	NA	NA	NA	Yes	> 2	OK	NO	Yes	Urban	1066.39	598.21	S.T	S4	III2	1032	37.8706	112.551	June
FST48	40	Female	Han	NA	27.29	NA	Yes	1-2	OK	NO	NO	Urban	1066.39	598.21	S.T	S4	III2	1032	37.8706	112.551	June
FST49	12	Male	Han	0.37	NA	NA	Yes	1-2	Good	NO	NO	Urban	1066.39	598.21	S.T	S4	III2	1032	37.8706	112.551	June
FST50	5	Male	Han	NA	NA	NA	Yes	1-2	Good	NA	NA	Urban	1066.39	598.21	S.T	S4	III2	1032	37.8706	112.551	June
FST51	39	Male	Han	NA	21.22	NA	Yes	1-2	OK	Yes	Yes	Urban	1066.39	598.21	S.T	S4	III2	1032	37.8706	112.551	June
FST52	92	Male	Han	NA	15.63	NA	NO	NA	Good	Yes	NO	Urban	1066.39	598.21	S.T	S4	III2	1032	37.8706	112.551	June
FST53	NA	NA	Han	NA	NA	NA	NA	NA	NA	NA	NA	Urban	1066.39	598.21	S.T	S4	III2	1032	37.8706	112.551	June
FST54	83	Male	Han	NA	NA	NA	Yes	> 2	OK	Yes	NA	Urban	1066.39	598.21	S.T	S4	III2	1032	37.8706	112.551	June
FST57	40	Female	Han	NA	25.11	NA	Yes	1-2	Good	NO	NO	Urban	1066.39	598.21	S.T	S4	III2	1032	37.8706	112.551	June
FST58	40	Male	Han	NA	24.84	NA	Yes	1-2	OK	NO	NO	Urban	1066.39	598.21	S.T	S4	III2	1032	37.8706	112.551	June
FST59	40	Male	Han	NA	26.12	NA	Yes	> 2	Good	NO	NO	Urban	1066.39	598.21	S.T	S4	III2	1032	37.8706	112.551	June
FST60	6	Male	Han	-1.17	NA	NA	Yes	> 2	Good	NO	NO	Urban	1066.39	598.21	S.T	S4	III2	1032	37.8706	112.551	June
FST61	62	Male	Han	NA	24.8	NA	NO	> 2	Good	NO	NO	Urban	1066.39	598.21	S.T	S4	III2	1032	37.8706	112.551	June
FST63	6	Female	Han	NA	NA	NA	NA	NA	NA	NA	NA	Urban	1066.39	598.21	S.T	S4	III2	1032	37.8706	112.551	June
FTH02	9	Male	Han	NA	NA	NA	Yes	NA	Good	NA	NA	Urban	1317.18	14935	T.H	T	II2	3	38.8564	117.453	January
FTH04	32	Male	Han	NA	23.18	NA	Yes	NA	Good	NO	NO	Urban	1317.18	14935	T.H	T	II2	3	38.8564	117.453	January
FTH06	NA	NA	Han	NA	NA	NA	NA	NA	NA	NA	NA	Urban	1317.18	14935	T.H	T	II2	3	38.8564	117.453	January
FTH07	27	Female	Han	NA	26.04	NA	Yes	NA	Good	NA	NA	Urban	1317.18	14935	T.H	T	II2	3	38.8564	117.453	January
FTH106	NA	NA	Han	NA	NA	NA	NA	NA	NA	NA	NA	Urban	1317.18	14935	T.H	T	II2	3	38.8564	117.453	January
FTH14	48	Female	Han	NA	NA	NA	Yes	NA	Good	NA	NA	Urban	1317.18	14935	T.H	T	II2	3	38.8564	117.453	January
FTH15	3.5	Male	Han	NA	NA	NA	Yes	NA	Good	NA	NA	Urban	1317.18	14935	T.H	T	II2	3	38.8564	117.453	January
FTH25	32	Female	Han	NA	NA	NA	NA	NA	NA	NA	NA	Urban	1317.18	14935	T.H	T	II2	3	38.8564	117.453	January
FTH27	55	Male	Han	NA	NA	NA	Yes	NA	Good	NA	NA	Urban	1317.18	14935	T.H	T	II2	3	38.8564	117.453	January
FTH28	53	Female	Han	NA	24.97	NA	Yes	NA	Good	NA	NA	Urban	1317.18	14935	T.H	T	II2	3	38.8564	117.453	January
FTH29	35	Female	Han	NA	26.03	NA	Yes	NA	Good	NA	NA	Urban	1317.18	14935	T.H	T	II2	3	38.8564	117.453	January
FTH30	86	Male	Han	NA	NA	NA	NA	NA	Good	NA	NA	Urban	1317.18	14935	T.H	T	II2	3	38.8564	117.453	January
FTH31	46	Male	Han	NA	NA	NA	Yes	NA	NA	NA	NA	Urban	1317.18	14935	T.H	T	II2	3	38.8564	117.453	January
FTH32	59	Female	Han	NA	NA	NA	NA	NA	Good	NA	NA	Urban	1317.18	14935	T.H	T	II2	3	38.8564	117.453	January
FTH38	66	Female	Han	NA	NA	NA	NA	NA	NA	NA	NA	Urban	1317.18	14935	T.H	T	II2	3	38.8564	117.453	January
FTH39	55	Female	Han	NA	27.34	NA	Yes	NA	OK	NA	Yes	Urban	1317.18	14935	T.H	T	II2	3	38.8564	117.453	January
FTH40	54	Male	Han	NA	NA	NA	NA	NA	OK	NA	NA	Urban	1317.18	14935	T.H	T	II2	3	38.8564	117.453	January
FTH41	56	NA	Han	NA	26.82	NA	NA	NA	NA	NA	NA	Urban	1317.18	14935	T.H	T	II2	3	38.8564	117.453	January
FTH42	61	Male	Han	NA	22.34	NA	Yes	NA	NA	NA	NA	Urban	1317.18	14935	T.H	T	II2	3	38.8564	117.453	January
FTH44	61	Female	Han	NA	20.45	NA	Yes	NA	OK	NA	NA	Urban	1317.18	14935	T.H	T	II2	3	38.8564	117.453	January
FTH45	41	Female	Han	NA	NA	NA	Yes	NA	OK	NA	NA	Urban	1317.18	14935	T.H	T	II2	3	38.8564	117.453	January
FTH46	11	Male	Han	NA	NA	NA	Yes	NA	OK	NA	NA	Urban	1317.18	14935	T.H	T	II2	3	38.8564	117.453	January
FTH47	55	Male	Han	NA	NA	NA	NA	NA	Good	NA	NA	Urban	1317.18	14935	T.H	T	II2	3	38.8564	117.453	January
FTH48	50	Male	Han	NA	27.74	NA	Yes	NA	NA	NA	Yes	Urban	1317.18	14935	T.H	T	II2	3	38.8564	117.453	January
FTH49	61	Male	Han	NA	NA	NA	Yes	NA	Good	NA	NA	Urban	1317.18	14935	T.H	T	II2	3	38.8564	117.453	January
FTH50	75	Female	Han	NA	NA	NA	NA	NA	OK	NA	NA	Urban	1317.18	14935	T.H	T	II2	3	38.8564	117.453	January
FTH51	65	Female	Han	NA	NA	NA	NA	NA	OK	NA	NA	Urban	1317.18	14935	T.H	T	II2	3	38.8564	117.453	January
FTH52	67	Female	Han	NA	NA	NA	Yes	NA	OK	NA	NA	Urban	1317.18	14935	T.H	T	II2	3	38.8564	117.453	January
FTH53	18	Male	Han	NA	NA	NA	Yes	NA	OK	NA	NA	Urban	1317.18	14935	T.H	T	II2	3	38.8564	117.453	January
FTH55	65	Male	Han	NA	NA	NA	NA	NA	OK	NA	NA	Urban	1317.18	14935	T.H	T	II2	3	38.8564	117.453	January
FTH56	40	Female	Han	NA	NA	NA	Yes	NA	OK	NA	NA	Urban	1317.18	14935	T.H	T	II2	3	38.8564	117.453	January
FTH57	53	Male	Han	NA	NA	NA	NA	NA	Good	NA	NA	Urban	1317.18	14935	T.H	T	II2	3	38.8564	117.453	January
FTH59	12	Male	Han	NA	NA	NA	Yes	NA	Good	NA	NA	Urban	1317.18	14935	T.H	T	II2	3	38.8564	117.453	January
FTH61	84	Female	Han	NA	NA	NA	NA	NA	Good	NA	NA	Urban	1317.18	14935	T.H	T	II2	3	38.8564	117.453	January
FTH64	39	Male	Han	NA	NA	NA	Yes	NA	Good	NA	NA	Urban	1317.18	14935	T.H	T	II2	3	38.8564	117.453	January
FTH65	72	Male	Han	NA	NA	NA	NA	NA	NA	NA	NA	Urban	1317.18	14935	T.H	T	II2	3	38.8564	117.453	January
FTH67	NA	NA	NA	NA	NA	NA	NA	NA	NA	NA	NA	Urban	1317.18	14935	T.H	T	II2	3	38.8564	117.453	January
FTH68	55	Male	Han	NA	NA	NA	NA	NA	NA	NA	NA	Urban	1317.18	14935	T.H	T	II2	3	38.8564	117.453	January
FTH71	48	Female	Han	NA	NA	NA	Yes	NA	Good	NA	NA	Urban	1317.18	14935	T.H	T	II2	3	38.8564	117.453	January
FTH72	39	Female	Han	NA	NA	NA	Yes	NA	Good	NA	NA	Urban	1317.18	14935	T.H	T	II2	3	38.8564	117.453	January
FTH73	33	Female	Han	NA	NA	NA	Yes	NA	OK	NA	NA	Urban	1317.18	14935	T.H	T	II2	3	38.8564	117.453	January
FTH74	50	Female	Han	NA	NA	NA	NA	NA	Good	NA	NA	Urban	1317.18	14935	T.H	T	II2	3	38.8564	117.453	January
FTH76	68	Female	Han	NA	NA	NA	NA	NA	NA	NA	NA	Urban	1317.18	14935	T.H	T	II2	3	38.8564	117.453	January
FTH78	55	Female	Han	NA	28.44	NA	Yes	NA	NA	NA	NA	Urban	1317.18	14935	T.H	T	II2	3	38.8564	117.453	January
FTH82	60	Female	Han	NA	NA	NA	NA	NA	NA	NA	NA	Urban	1317.18	14935	T.H	T	II2	3	38.8564	117.453	January
FTH83	51	Female	Han	NA	NA	NA	Yes	NA	Bad	NA	NA	Urban	1317.18	14935	T.H	T	II2	3	38.8564	117.453	January
FTH84	21	Male	Han	NA	NA	NA	Yes	NA	Bad	NA	NA	Urban	1317.18	14935	T.H	T	II2	3	38.8564	117.453	January
FTH86	53	Female	Han	NA	20.64	NA	Yes	NA	Good	NA	NA	Urban	1317.18	14935	T.H	T	II2	3	38.8564	117.453	January
FTH89	NA	NA	Han	NA	NA	NA	NA	NA	NA	NA	NA	Urban	1317.18	14935	T.H	T	II2	3	38.8564	117.453	January
FTH92	NA	NA	Han	NA	NA	NA	NA	NA	NA	NA	NA	Urban	1317.18	14935	T.H	T	II2	3	38.8564	117.453	January
FTH93	43	Male	Han	NA	NA	NA	Yes	NA	NA	NA	NA	Urban	1317.18	14935	T.H	T	II2	3	38.8564	117.453	January
FTQ01	86	Male	Han	NA	20.05	Rice	NA	1	OK	NO	NO	Urban	24617.9	18809.6	T.Q	T	II2	3	39.1283	117.252	April
FTQ02	33	Female	Han	NA	21.26	Rice&Wheat	NA	1	OK	NA	NA	Urban	24617.9	18809.6	T.Q	T	II2	3	39.1283	117.252	April
FTQ03	60	Male	Han	NA	20.05	Rice	NA	1	OK	NO	Yes	Urban	24617.9	18809.6	T.Q	T	II2	3	39.1283	117.252	April
FTQ05	23	Male	Han	NA	21.22	Rice	NA	1	Good	NO	NO	Urban	24617.9	18809.6	T.Q	T	II2	3	39.1283	117.252	April
FTQ07	50	Male	Han	NA	20.05	Rice	NA	1	Good	Yes	Yes	Urban	24617.9	18809.6	T.Q	T	II2	3	39.1283	117.252	April
FTQ08	57	Male	Han	NA	22.49	Rice	NA	1	OK	NO	NO	Urban	24617.9	18809.6	T.Q	T	II2	3	39.1283	117.252	April
FTQ09	55	Female	Han	NA	25.39	Rice	NA	1	OK	NO	NO	Urban	24617.9	18809.6	T.Q	T	II2	3	39.1283	117.252	April
FTQ10	37	Male	Han	NA	22.49	Rice	NA	1	OK	NO	NO	Urban	24617.9	18809.6	T.Q	T	II2	3	39.1283	117.252	April
FTQ11	60	Female	Han	NA	26.35	Rice	NA	1	OK	NO	NO	Urban	24617.9	18809.6	T.Q	T	II2	3	39.1283	117.252	April
FTQ12	32	Female	Han	NA	26.62	Rice&Wheat	NA	1	Good	NA	NA	Urban	24617.9	18809.6	T.Q	T	II2	3	39.1283	117.252	April
FTQ13	31	Male	Han	NA	28.4	Rice	NA	1	Good	Yes	Yes	Urban	24617.9	18809.6	T.Q	T	II2	3	39.1283	117.252	April
FTQ15	4	Female	Han	-0.13	NA	Wheat	NA	1	Good	NA	NA	Urban	24617.9	18809.6	T.Q	T	II2	3	39.1283	117.252	April
FTQ16	5	Female	Han	NA	NA	Rice&Wheat	NA	1	Good	NA	NA	Urban	24617.9	18809.6	T.Q	T	II2	3	39.1283	117.252	April
FTQ17	18	Male	Han	NA	NA	Rice&Wheat	NA	1	Good	NO	NO	Urban	24617.9	18809.6	T.Q	T	II2	3	39.1283	117.252	April
FTQ18	26	Male	Han	NA	NA	Rice&Wheat	NA	1	Good	NA	NA	Urban	24617.9	18809.6	T.Q	T	II2	3	39.1283	117.252	April
FTQ19	17	Male	Han	-4.29	NA	Wheat	NA	1	Good	Yes	Yes	Urban	24617.9	18809.6	T.Q	T	II2	3	39.1283	117.252	April
FTQ20	35	Male	Han	NA	21.13	Rice&Wheat	NA	1	Good	NO	Yes	Urban	24617.9	18809.6	T.Q	T	II2	3	39.1283	117.252	April
FTQ21	4	Female	Han	NA	NA	Rice&Wheat	NA	1	Good	NA	NA	Urban	24617.9	18809.6	T.Q	T	II2	3	39.1283	117.252	April
FTQ22	56	Male	Han	NA	26.03	Rice&Wheat	NA	1	Good	Yes	Yes	Urban	24617.9	18809.6	T.Q	T	II2	3	39.1283	117.252	April
FTQ23	56	Female	Han	NA	24.22	Rice	NA	1	Good	NO	NO	Urban	24617.9	18809.6	T.Q	T	II2	3	39.1283	117.252	April
FTQ25	56	Female	Han	NA	28.76	Rice	NA	1	Good	NO	NO	Urban	24617.9	18809.6	T.Q	T	II2	3	39.1283	117.252	April
FTQ26	60	Female	Han	NA	25.08	Rice	NA	1	Good	NO	NO	Urban	24617.9	18809.6	T.Q	T	II2	3	39.1283	117.252	April
FTQ27	56	Male	Han	NA	25.35	Rice	NA	1	Good	NO	NO	Urban	24617.9	18809.6	T.Q	T	II2	3	39.1283	117.252	April
FTQ28	28	Male	Han	NA	22.68	Rice	NA	1	OK	NO	NO	Urban	24617.9	18809.6	T.Q	T	II2	3	39.1283	117.252	April
FTQ29	53	Female	Han	NA	24.97	Rice	NA	1	OK	NO	NO	Urban	24617.9	18809.6	T.Q	T	II2	3	39.1283	117.252	April
FTQ30	50	Male	Han	NA	24.57	Rice&Wheat	NA	1	Good	NO	NO	Urban	24617.9	18809.6	T.Q	T	II2	3	39.1283	117.252	April
FTQ31	46	Female	Han	NA	32.23	Rice&Wheat	NA	1	Good	NA	NA	Urban	24617.9	18809.6	T.Q	T	II2	3	39.1283	117.252	April
FTQ32	55	Male	Han	NA	24.22	Rice&Wheat	NA	1	OK	NO	NO	Urban	24617.9	18809.6	T.Q	T	II2	3	39.1283	117.252	April
FTQ33	24	Male	Han	NA	20.05	Rice	NA	1	Good	NO	NO	Urban	24617.9	18809.6	T.Q	T	II2	3	39.1283	117.252	April
FTQ35	56	Male	Han	NA	25.09	Rice&Wheat	NA	1	OK	NO	NO	Urban	24617.9	18809.6	T.Q	T	II2	3	39.1283	117.252	April
FXJ01	5	Female	Hui	NA	NA	Wheat	NA	NA	NA	NA	NA	Rural	49.4862	390.96	X.J	X	IV1	646	43.9998	87.066	April
FXJ02	42	Female	Hui	NA	NA	Wheat	NA	NA	NA	NA	NA	Rural	49.4862	390.96	X.J	X	IV1	646	43.9998	87.066	April
FXJ05	28	Female	Hui	NA	NA	Wheat	NA	NA	NA	NA	NA	Rural	49.4862	390.96	X.J	X	IV1	646	43.9998	87.066	April
FXJ06	5	Male	Hui	NA	NA	Wheat	NA	NA	NA	NA	NA	Rural	49.4862	390.96	X.J	X	IV1	646	43.9998	87.066	April
FXJ07	34	Female	Hui	NA	NA	Wheat	NA	NA	NA	NA	NA	Rural	49.4862	390.96	X.J	X	IV1	646	43.9998	87.066	April
FXJ08	38	Female	Hui	NA	NA	Wheat	NA	NA	NA	NA	NA	Rural	49.4862	390.96	X.J	X	IV1	646	43.9998	87.066	April
FXJ12	5	Male	Hui	NA	NA	Wheat	NA	NA	NA	NA	NA	Rural	49.4862	390.96	X.J	X	IV1	646	43.9998	87.066	April
FXJ13	24	Female	Hui	NA	NA	Wheat	NA	NA	NA	NA	NA	Rural	49.4862	390.96	X.J	X	IV1	646	43.9998	87.066	April
FXJ14	49	Female	Hui	NA	NA	Wheat	NA	NA	NA	NA	NA	Rural	49.4862	390.96	X.J	X	IV1	646	43.9998	87.066	April
FXJ15	25	Female	Han	NA	NA	Wheat	NA	NA	NA	NA	NA	Rural	49.4862	390.96	X.J	X	IV1	646	43.9998	87.066	April
FXJ16	NA	Female	Han	NA	NA	Wheat	NA	NA	NA	NA	NA	Rural	49.4862	390.96	X.J	X	IV1	646	43.9998	87.066	April
FXJ17	9	Male	Han	NA	NA	Wheat	NA	NA	NA	NA	NA	Rural	49.4862	390.96	X.J	X	IV1	646	43.9998	87.066	April
FXJ18	14	Male	Han	NA	NA	Wheat	NA	NA	NA	NA	NA	Rural	49.4862	390.96	X.J	X	IV1	646	43.9998	87.066	April
FXJ19	46	Female	Han	NA	NA	Wheat	NA	NA	NA	NA	NA	Rural	49.4862	390.96	X.J	X	IV1	646	43.9998	87.066	April
FXJ20	7	Male	Hui	NA	NA	Wheat	NA	NA	NA	NA	NA	Rural	49.4862	390.96	X.J	X	IV1	646	43.9998	87.066	April
FXJ21	52	Female	Hui	NA	NA	Wheat	NA	NA	NA	NA	NA	Rural	49.4862	390.96	X.J	X	IV1	646	43.9998	87.066	April
FXJ23	7	Male	Han	NA	NA	Wheat	NA	NA	NA	NA	NA	Rural	49.4862	390.96	X.J	X	IV1	646	43.9998	87.066	April
FXJ24	27	Female	Han	NA	NA	Wheat	NA	NA	NA	NA	NA	Rural	49.4862	390.96	X.J	X	IV1	646	43.9998	87.066	April
FXJ25	53	Female	Han	NA	NA	Wheat	NA	NA	NA	NA	NA	Rural	49.4862	390.96	X.J	X	IV1	646	43.9998	87.066	April
FXJ26	56	Female	Han	NA	NA	Wheat	NA	NA	NA	NA	NA	Rural	49.4862	390.96	X.J	X	IV1	646	43.9998	87.066	April
FXJ27	27	Male	Han	NA	NA	Wheat	NA	NA	NA	NA	NA	Rural	49.4862	390.96	X.J	X	IV1	646	43.9998	87.066	April
FXJ28	60	Female	Hui	NA	NA	Wheat	NA	NA	NA	NA	NA	Rural	49.4862	390.96	X.J	X	IV1	646	43.9998	87.066	April
FXJ34	6.5	Female	Hui	NA	NA	Wheat	NA	NA	NA	NA	NA	Rural	49.4862	390.96	X.J	X	IV1	646	43.9998	87.066	April
FXJ35	6	Male	Hui	NA	NA	Wheat	NA	NA	NA	NA	NA	Rural	49.4862	390.96	X.J	X	IV1	646	43.9998	87.066	April
FXJ36	26	Female	Han	NA	NA	Wheat	NA	NA	NA	NA	NA	Rural	49.4862	390.96	X.J	X	IV1	646	43.9998	87.066	April
FXJ37	6	Female	Hui	NA	NA	Wheat	NA	NA	NA	NA	NA	Rural	49.4862	390.96	X.J	X	IV1	646	43.9998	87.066	April
FXJ38	6	Male	Hui	NA	NA	Wheat	NA	NA	NA	NA	NA	Rural	49.4862	390.96	X.J	X	IV1	646	43.9998	87.066	April
FXJ39	5.5	Male	Han	NA	NA	Wheat	NA	NA	NA	NA	NA	Rural	49.4862	390.96	X.J	X	IV1	646	43.9998	87.066	April
FXJ40	5	Male	Han	NA	NA	Wheat	NA	NA	NA	NA	NA	Rural	49.4862	390.96	X.J	X	IV1	646	43.9998	87.066	April
FXJ41	26	Female	Hui	NA	NA	Wheat	NA	NA	NA	NA	NA	Rural	49.4862	390.96	X.J	X	IV1	646	43.9998	87.066	April
FXJ42	44	Female	Han	NA	NA	Wheat	NA	NA	NA	NA	NA	Rural	49.4862	390.96	X.J	X	IV1	646	43.9998	87.066	April
FXJ43	37	Female	Uygur	NA	NA	Wheat	NA	NA	NA	NA	NA	Rural	49.4862	390.96	X.J	X	IV1	646	43.9998	87.066	April
FXJ44	36	Female	Han	NA	NA	Wheat	NA	NA	NA	NA	NA	Rural	49.4862	390.96	X.J	X	IV1	646	43.9998	87.066	April
FXJ45	28	Female	Han	NA	NA	Wheat	NA	NA	NA	NA	NA	Rural	49.4862	390.96	X.J	X	IV1	646	43.9998	87.066	April
FXJ46	42	Male	Han	NA	NA	Wheat	NA	NA	NA	NA	NA	Rural	49.4862	390.96	X.J	X	IV1	646	43.9998	87.066	April
FXJ47	33	Male	Hui	NA	NA	Wheat	NA	NA	NA	NA	NA	Rural	49.4862	390.96	X.J	X	IV1	646	43.9998	87.066	April
FXJ48	29	Male	Han	NA	NA	Wheat	NA	NA	NA	NA	NA	Rural	49.4862	390.96	X.J	X	IV1	646	43.9998	87.066	April
FXJ50	32	Male	Han	NA	NA	Wheat	NA	NA	NA	NA	NA	Rural	49.4862	390.96	X.J	X	IV1	646	43.9998	87.066	April
FXJ51	45	Female	Hui	NA	NA	Wheat	NA	NA	NA	NA	NA	Rural	49.4862	390.96	X.J	X	IV1	646	43.9998	87.066	April
FXJ52	46	Male	Hui	NA	NA	Wheat	NA	NA	NA	NA	NA	Rural	49.4862	390.96	X.J	X	IV1	646	43.9998	87.066	April
FXJ53	NA	Female	Han	NA	NA	Wheat	NA	NA	NA	NA	NA	Rural	49.4862	390.96	X.J	X	IV1	646	43.9998	87.066	April
FXJ54	3.5	Female	Hui	NA	NA	Wheat	NA	NA	NA	NA	NA	Rural	49.4862	390.96	X.J	X	IV1	646	43.9998	87.066	April
FXJ55	13	Male	Han	NA	NA	Wheat	NA	NA	NA	NA	NA	Rural	49.4862	390.96	X.J	X	IV1	646	43.9998	87.066	April
FXJ56	6	Male	Han	NA	NA	Wheat	NA	NA	NA	NA	NA	Rural	49.4862	390.96	X.J	X	IV1	646	43.9998	87.066	April
FXJ57	4	Female	Hui	NA	NA	Wheat	NA	NA	NA	NA	NA	Rural	49.4862	390.96	X.J	X	IV1	646	43.9998	87.066	April
FXJ58	38	Female	Hui	NA	NA	Wheat	NA	NA	NA	NA	NA	Rural	49.4862	390.96	X.J	X	IV1	646	43.9998	87.066	April
FXJ59	6	Male	Hui	NA	NA	Wheat	NA	NA	NA	NA	NA	Rural	49.4862	390.96	X.J	X	IV1	646	43.9998	87.066	April
FXJ60	6	Male	Hui	NA	NA	Wheat	NA	NA	NA	NA	NA	Rural	49.4862	390.96	X.J	X	IV1	646	43.9998	87.066	April
FXJ61	NA	Male	NA	NA	NA	Wheat	NA	NA	NA	NA	NA	Rural	49.4862	390.96	X.J	X	IV1	646	43.9998	87.066	April
FXJ62	50	Female	NA	NA	NA	Wheat	NA	NA	NA	NA	NA	Rural	49.4862	390.96	X.J	X	IV1	646	43.9998	87.066	April
FXJ63	4	Female	Han	NA	NA	Wheat	NA	NA	NA	NA	NA	Rural	49.4862	390.96	X.J	X	IV1	646	43.9998	87.066	April
FXJ64	4	Male	Han	NA	NA	Wheat	NA	NA	NA	NA	NA	Rural	49.4862	390.96	X.J	X	IV1	646	43.9998	87.066	April
FXS01	25	Male	Uygur	NA	NA	Wheat	NA	NA	NA	NA	NA	Rural	83.6262	41.01	X.K	X	IV1	1332	39.3751	75.8629	April
FXS02	28	Male	Uygur	NA	NA	Wheat	NA	NA	NA	NA	NA	Rural	83.6262	41.01	X.K	X	IV1	1332	39.3751	75.8629	April
FXS03	5	Male	Uygur	NA	NA	Wheat	NA	NA	NA	NA	NA	Rural	83.6262	41.01	X.K	X	IV1	1332	39.3751	75.8629	April
FXS04	33	Male	Uygur	NA	NA	Wheat	NA	NA	NA	NA	NA	Rural	83.6262	41.01	X.K	X	IV1	1332	39.3751	75.8629	April
FXS05	44	Female	Uygur	NA	NA	Wheat	NA	NA	NA	NA	NA	Rural	83.6262	41.01	X.K	X	IV1	1332	39.3751	75.8629	April
FXS06	75	Male	Uygur	NA	NA	Wheat	NA	NA	NA	NA	NA	Rural	83.6262	41.01	X.K	X	IV1	1332	39.3751	75.8629	April
FXS07	45	Male	Uygur	NA	NA	Wheat	NA	NA	NA	NA	NA	Rural	83.6262	41.01	X.K	X	IV1	1332	39.3751	75.8629	April
FXS08	39	Female	Uygur	NA	NA	Wheat	NA	NA	NA	NA	NA	Rural	83.6262	41.01	X.K	X	IV1	1332	39.3751	75.8629	April
FXS09	4	Female	Uygur	NA	NA	Wheat	NA	NA	NA	NA	NA	Rural	83.6262	41.01	X.K	X	IV1	1332	39.3751	75.8629	April
FXS10	85	Male	Uygur	NA	NA	Wheat	NA	NA	NA	NA	NA	Rural	83.6262	41.01	X.K	X	IV1	1332	39.3751	75.8629	April
FXS11	64	Female	Uygur	NA	NA	Wheat	NA	NA	NA	NA	NA	Rural	83.6262	41.01	X.K	X	IV1	1332	39.3751	75.8629	April
FXS14	59	Female	Uygur	NA	NA	Wheat	NA	NA	NA	NA	NA	Rural	83.6262	41.01	X.K	X	IV1	1332	39.3751	75.8629	April
FXS17	87	Male	Uygur	NA	NA	Wheat	NA	NA	NA	NA	NA	Rural	83.6262	41.01	X.K	X	IV1	1332	39.3751	75.8629	April
FXS18	11	Male	Uygur	NA	NA	Wheat	NA	NA	NA	NA	NA	Rural	83.6262	41.01	X.K	X	IV1	1332	39.3751	75.8629	April
FXS19	4	Male	Uygur	NA	NA	Wheat	NA	NA	NA	NA	NA	Rural	83.6262	41.01	X.K	X	IV1	1332	39.3751	75.8629	April
FXS20	30	Female	Uygur	NA	NA	Wheat	NA	NA	NA	NA	NA	Rural	83.6262	41.01	X.K	X	IV1	1332	39.3751	75.8629	April
FXS23	9	Male	Uygur	NA	NA	Wheat	NA	NA	NA	NA	NA	Rural	83.6262	41.01	X.K	X	IV1	1332	39.3751	75.8629	April
FXS24	42	Male	Uygur	NA	NA	Wheat	NA	NA	NA	NA	NA	Rural	83.6262	41.01	X.K	X	IV1	1332	39.3751	75.8629	April
FXS25	NA	Female	Uygur	NA	NA	Wheat	NA	NA	NA	NA	NA	Rural	83.6262	41.01	X.K	X	IV1	1332	39.3751	75.8629	April
FXS26	65	Female	Uygur	NA	NA	Wheat	NA	NA	NA	NA	NA	Rural	83.6262	41.01	X.K	X	IV1	1332	39.3751	75.8629	April
FXS27	NA	Female	Uygur	NA	NA	Wheat	NA	NA	NA	NA	NA	Rural	83.6262	41.01	X.K	X	IV1	1332	39.3751	75.8629	April
FXS28	NA	Male	Uygur	NA	NA	Wheat	NA	NA	NA	NA	NA	Rural	83.6262	41.01	X.K	X	IV1	1332	39.3751	75.8629	April
FXS29	NA	Female	Uygur	NA	NA	Wheat	NA	NA	NA	NA	NA	Rural	83.6262	41.01	X.K	X	IV1	1332	39.3751	75.8629	April
FXS30	NA	Male	Uygur	NA	NA	Wheat	NA	NA	NA	NA	NA	Rural	83.6262	41.01	X.K	X	IV1	1332	39.3751	75.8629	April
FXS31	NA	Male	Uygur	NA	NA	Wheat	NA	NA	NA	NA	NA	Rural	83.6262	41.01	X.K	X	IV1	1332	39.3751	75.8629	April
FXS32	NA	Female	Uygur	NA	NA	Wheat	NA	NA	NA	NA	NA	Rural	83.6262	41.01	X.K	X	IV1	1332	39.3751	75.8629	April
FXS33	65	Male	Uygur	NA	NA	Wheat	NA	NA	NA	NA	NA	Rural	83.6262	41.01	X.K	X	IV1	1332	39.3751	75.8629	April
FXS34	6	Male	Uygur	NA	NA	Wheat	NA	NA	NA	NA	NA	Rural	83.6262	41.01	X.K	X	IV1	1332	39.3751	75.8629	April
FXS35	70	Male	Uygur	NA	NA	Wheat	NA	NA	NA	NA	NA	Rural	83.6262	41.01	X.K	X	IV1	1332	39.3751	75.8629	April
FXS36	27	Female	Uygur	NA	NA	Wheat	NA	NA	NA	NA	NA	Rural	83.6262	41.01	X.K	X	IV1	1332	39.3751	75.8629	April
FXS37	36	Male	Uygur	NA	NA	Wheat	NA	NA	NA	NA	NA	Rural	83.6262	41.01	X.K	X	IV1	1332	39.3751	75.8629	April
FXS38	58	Female	Uygur	NA	NA	Wheat	NA	NA	NA	NA	NA	Rural	83.6262	41.01	X.K	X	IV1	1332	39.3751	75.8629	April
FXS39	5	Male	Uygur	NA	NA	Wheat	NA	NA	NA	NA	NA	Rural	83.6262	41.01	X.K	X	IV1	1332	39.3751	75.8629	April
FXS40	61	Male	Uygur	NA	NA	Wheat	NA	NA	NA	NA	NA	Rural	83.6262	41.01	X.K	X	IV1	1332	39.3751	75.8629	April
FXS41	30	Male	Uygur	NA	NA	Wheat	NA	NA	NA	NA	NA	Rural	83.6262	41.01	X.K	X	IV1	1332	39.3751	75.8629	April
FXS42	22	Male	Uygur	NA	NA	Wheat	NA	NA	NA	NA	NA	Rural	83.6262	41.01	X.K	X	IV1	1332	39.3751	75.8629	April
FXS43	36	Male	Uygur	NA	NA	Wheat	NA	NA	NA	NA	NA	Rural	83.6262	41.01	X.K	X	IV1	1332	39.3751	75.8629	April
FXS44	10	Female	Uygur	NA	NA	Wheat	NA	NA	NA	NA	NA	Rural	83.6262	41.01	X.K	X	IV1	1332	39.3751	75.8629	April
FXS45	67	Female	Uygur	NA	NA	Wheat	NA	NA	NA	NA	NA	Rural	83.6262	41.01	X.K	X	IV1	1332	39.3751	75.8629	April
FXS46	22	Male	Uygur	NA	NA	Wheat	NA	NA	NA	NA	NA	Rural	83.6262	41.01	X.K	X	IV1	1332	39.3751	75.8629	April
FXS47	80	Male	Uygur	NA	NA	Wheat	NA	NA	NA	NA	NA	Rural	83.6262	41.01	X.K	X	IV1	1332	39.3751	75.8629	April
FXS49	46	Female	Uygur	NA	NA	Wheat	NA	NA	NA	NA	NA	Rural	83.6262	41.01	X.K	X	IV1	1332	39.3751	75.8629	April
FXS50	24	Female	Uygur	NA	NA	Wheat	NA	NA	NA	NA	NA	Rural	83.6262	41.01	X.K	X	IV1	1332	39.3751	75.8629	April
FXS51	30	Female	Uygur	NA	NA	Wheat	NA	NA	NA	NA	NA	Rural	83.6262	41.01	X.K	X	IV1	1332	39.3751	75.8629	April
FXS52	NA	NA	Uygur	NA	NA	Wheat	NA	NA	NA	NA	NA	Rural	83.6262	41.01	X.K	X	IV1	1332	39.3751	75.8629	April
FXW01	58	Female	Han	NA	NA	Wheat	NA	NA	NA	NA	NA	Rural	16.2741	185.83	X.W	X	IV1	362	44.6392	85.7843	April
FXW02	80	Female	Han	NA	NA	Wheat	NA	NA	NA	NA	NA	Rural	16.2741	185.83	X.W	X	IV1	362	44.6392	85.7843	April
FXW04	43	Male	Han	NA	NA	Wheat	NA	NA	NA	NA	NA	Rural	16.2741	185.83	X.W	X	IV1	362	44.6392	85.7843	April
FXW05	38	Male	Uygur	NA	NA	Wheat	NA	NA	NA	NA	NA	Rural	16.2741	185.83	X.W	X	IV1	362	44.6392	85.7843	April
FXW06	31	Male	Uygur	NA	NA	Wheat	NA	NA	NA	NA	NA	Rural	16.2741	185.83	X.W	X	IV1	362	44.6392	85.7843	April
FXW07	11	Male	Uygur	NA	NA	Wheat	NA	NA	NA	NA	NA	Rural	16.2741	185.83	X.W	X	IV1	362	44.6392	85.7843	April
FXW08	51	Male	Uygur	NA	NA	Wheat	NA	NA	NA	NA	NA	Rural	16.2741	185.83	X.W	X	IV1	362	44.6392	85.7843	April
FXW09	43	Female	Uygur	NA	NA	Wheat	NA	NA	NA	NA	NA	Rural	16.2741	185.83	X.W	X	IV1	362	44.6392	85.7843	April
FXW10	41	Male	Han	NA	NA	Wheat	NA	NA	NA	NA	NA	Rural	16.2741	185.83	X.W	X	IV1	362	44.6392	85.7843	April
FXW11	55	Female	Uygur	NA	NA	Wheat	NA	NA	NA	NA	NA	Rural	16.2741	185.83	X.W	X	IV1	362	44.6392	85.7843	April
FXW12	67	Male	Uygur	NA	NA	Wheat	NA	NA	NA	NA	NA	Rural	16.2741	185.83	X.W	X	IV1	362	44.6392	85.7843	April
FXW13	70	Male	Uygur	NA	NA	Wheat	NA	NA	NA	NA	NA	Rural	16.2741	185.83	X.W	X	IV1	362	44.6392	85.7843	April
FXW14	60	Female	Uygur	NA	NA	Wheat	NA	NA	NA	NA	NA	Rural	16.2741	185.83	X.W	X	IV1	362	44.6392	85.7843	April
FXW15	34	Female	Uygur	NA	NA	Wheat	NA	NA	NA	NA	NA	Rural	16.2741	185.83	X.W	X	IV1	362	44.6392	85.7843	April
FXW16	4	Female	Uygur	NA	NA	Wheat	NA	NA	NA	NA	NA	Rural	16.2741	185.83	X.W	X	IV1	362	44.6392	85.7843	April
FXW17	24	Female	Uygur	NA	NA	Wheat	NA	NA	NA	NA	NA	Rural	16.2741	185.83	X.W	X	IV1	362	44.6392	85.7843	April
FXW18	75	Female	Uygur	NA	NA	Wheat	NA	NA	NA	NA	NA	Rural	16.2741	185.83	X.W	X	IV1	362	44.6392	85.7843	April
FXW19	49	Male	Uygur	NA	NA	Wheat	NA	NA	NA	NA	NA	Rural	16.2741	185.83	X.W	X	IV1	362	44.6392	85.7843	April
FXW21	53	Female	Han	NA	NA	Wheat	NA	NA	NA	NA	NA	Rural	16.2741	185.83	X.W	X	IV1	362	44.6392	85.7843	April
FXW22	32	Female	Uygur	NA	NA	Wheat	NA	NA	NA	NA	NA	Rural	16.2741	185.83	X.W	X	IV1	362	44.6392	85.7843	April
FXW23	24	Female	Han	NA	NA	Wheat	NA	NA	NA	NA	NA	Rural	16.2741	185.83	X.W	X	IV1	362	44.6392	85.7843	April
FXW25	55	Male	Han	NA	NA	Wheat	NA	NA	NA	NA	NA	Rural	16.2741	185.83	X.W	X	IV1	362	44.6392	85.7843	April
FXW26	64	Female	Han	NA	NA	Wheat	NA	NA	NA	NA	NA	Rural	16.2741	185.83	X.W	X	IV1	362	44.6392	85.7843	April
FXW27	68	Female	Uygur	NA	NA	Wheat	NA	NA	NA	NA	NA	Rural	16.2741	185.83	X.W	X	IV1	362	44.6392	85.7843	April
FXW28	75	Male	Uygur	NA	NA	Wheat	NA	NA	NA	NA	NA	Rural	16.2741	185.83	X.W	X	IV1	362	44.6392	85.7843	April
FXW29	29	Male	Han	NA	NA	Wheat	NA	NA	NA	NA	NA	Rural	16.2741	185.83	X.W	X	IV1	362	44.6392	85.7843	April
FXW30	90	Male	Han	NA	NA	Wheat	NA	NA	NA	NA	NA	Rural	16.2741	185.83	X.W	X	IV1	362	44.6392	85.7843	April
FXW31	80	Female	Han	NA	NA	Wheat	NA	NA	NA	NA	NA	Rural	16.2741	185.83	X.W	X	IV1	362	44.6392	85.7843	April
FXW32	63	Female	Uygur	NA	NA	Wheat	NA	NA	NA	NA	NA	Rural	16.2741	185.83	X.W	X	IV1	362	44.6392	85.7843	April
FXW33	76	Male	Han	NA	NA	Wheat	NA	NA	NA	NA	NA	Rural	16.2741	185.83	X.W	X	IV1	362	44.6392	85.7843	April
FXW34	43	Male	Han	NA	NA	Wheat	NA	NA	NA	NA	NA	Rural	16.2741	185.83	X.W	X	IV1	362	44.6392	85.7843	April
FXW35	44	Female	Han	NA	NA	Wheat	NA	NA	NA	NA	NA	Rural	16.2741	185.83	X.W	X	IV1	362	44.6392	85.7843	April
FXW36	24	Female	NA	NA	NA	Wheat	NA	NA	NA	NA	NA	Rural	16.2741	185.83	X.W	X	IV1	362	44.6392	85.7843	April
FXW37	28	Female	Han	NA	NA	Wheat	NA	NA	NA	NA	NA	Rural	16.2741	185.83	X.W	X	IV1	362	44.6392	85.7843	April
FXW38	45	Female	Han	NA	NA	Wheat	NA	NA	NA	NA	NA	Rural	16.2741	185.83	X.W	X	IV1	362	44.6392	85.7843	April
FXW39	67	Female	Han	NA	NA	Wheat	NA	NA	NA	NA	NA	Rural	16.2741	185.83	X.W	X	IV1	362	44.6392	85.7843	April
FXW40	46	Male	Han	NA	NA	Wheat	NA	NA	NA	NA	NA	Rural	16.2741	185.83	X.W	X	IV1	362	44.6392	85.7843	April
FXW43	73	Male	Han	NA	NA	Wheat	NA	NA	NA	NA	NA	Rural	16.2741	185.83	X.W	X	IV1	362	44.6392	85.7843	April
FXW44	70	Female	Han	NA	NA	Wheat	NA	NA	NA	NA	NA	Rural	16.2741	185.83	X.W	X	IV1	362	44.6392	85.7843	April
FXW45	NA	Female	Han	NA	NA	Wheat	NA	NA	NA	NA	NA	Rural	16.2741	185.83	X.W	X	IV1	362	44.6392	85.7843	April
FXW46	34	Female	Uygur	NA	NA	Wheat	NA	NA	NA	NA	NA	Rural	16.2741	185.83	X.W	X	IV1	362	44.6392	85.7843	April
FXW48	12	Female	Uygur	NA	NA	Wheat	NA	NA	NA	NA	NA	Rural	16.2741	185.83	X.W	X	IV1	362	44.6392	85.7843	April
FXW49	49	Male	Uygur	NA	NA	Wheat	NA	NA	NA	NA	NA	Rural	16.2741	185.83	X.W	X	IV1	362	44.6392	85.7843	April
FXW50	5	Female	Uygur	NA	NA	Wheat	NA	NA	NA	NA	NA	Rural	16.2741	185.83	X.W	X	IV1	362	44.6392	85.7843	April
FXSX01	46	Female	Han	NA	NA	Wheat	NA	NA	NA	NA	NA	Rural	15.7134	167.79	X.X	X	IV1	480	44.4132	84.3028	April
FXSX02	43	Female	Han	NA	NA	Wheat	NA	NA	NA	NA	NA	Rural	15.7134	167.79	X.X	X	IV1	480	44.4132	84.3028	April
FXSX05	28	Female	Han	NA	NA	Wheat	NA	NA	NA	NA	NA	Rural	15.7134	167.79	X.X	X	IV1	480	44.4132	84.3028	April
FXSX06	42	Male	Han	NA	NA	Wheat	NA	NA	NA	NA	NA	Rural	15.7134	167.79	X.X	X	IV1	480	44.4132	84.3028	April
FXSX07	45	Male	Han	NA	NA	Wheat	NA	NA	NA	NA	NA	Rural	15.7134	167.79	X.X	X	IV1	480	44.4132	84.3028	April
FXSX08	13	Male	Han	NA	NA	Wheat	NA	NA	NA	NA	NA	Rural	15.7134	167.79	X.X	X	IV1	480	44.4132	84.3028	April
FXSX09	48	Female	Han	NA	NA	Wheat	NA	NA	NA	NA	NA	Rural	15.7134	167.79	X.X	X	IV1	480	44.4132	84.3028	April
FXSX10	37	Female	Han	NA	NA	Wheat	NA	NA	NA	NA	NA	Rural	15.7134	167.79	X.X	X	IV1	480	44.4132	84.3028	April
FXSX11	31	Female	Han	NA	NA	Wheat	NA	NA	NA	NA	NA	Rural	15.7134	167.79	X.X	X	IV1	480	44.4132	84.3028	April
FXSX12	7	Female	Han	NA	NA	Wheat	NA	NA	NA	NA	NA	Rural	15.7134	167.79	X.X	X	IV1	480	44.4132	84.3028	April
FXSX13	16	Female	Han	NA	NA	Wheat	NA	NA	NA	NA	NA	Rural	15.7134	167.79	X.X	X	IV1	480	44.4132	84.3028	April
FXSX14	39	Male	Han	NA	NA	Wheat	NA	NA	NA	NA	NA	Rural	15.7134	167.79	X.X	X	IV1	480	44.4132	84.3028	April
FXSX15	37	Female	Han	NA	NA	Wheat	NA	NA	NA	NA	NA	Rural	15.7134	167.79	X.X	X	IV1	480	44.4132	84.3028	April
FXSX17	30	Male	Hui	NA	NA	Wheat	NA	NA	NA	NA	NA	Rural	15.7134	167.79	X.X	X	IV1	480	44.4132	84.3028	April
FXSX18	32	Female	Hui	NA	NA	Wheat	NA	NA	NA	NA	NA	Rural	15.7134	167.79	X.X	X	IV1	480	44.4132	84.3028	April
FXSX19	10	Female	Mongolia	NA	NA	Wheat	NA	NA	NA	NA	NA	Rural	15.7134	167.79	X.X	X	IV1	480	44.4132	84.3028	April
FXSX20	NA	Female	Han	NA	NA	Wheat	NA	NA	NA	NA	NA	Rural	15.7134	167.79	X.X	X	IV1	480	44.4132	84.3028	April
FXSX21	40	Female	Mongolia	NA	NA	Wheat	NA	NA	NA	NA	NA	Rural	15.7134	167.79	X.X	X	IV1	480	44.4132	84.3028	April
FXSX23	9	Female	Mongolia	NA	NA	Wheat	NA	NA	NA	NA	NA	Rural	15.7134	167.79	X.X	X	IV1	480	44.4132	84.3028	April
FXSX24	45	Female	Mongolia	NA	NA	Wheat	NA	NA	NA	NA	NA	Rural	15.7134	167.79	X.X	X	IV1	480	44.4132	84.3028	April
FXSX25	40	Female	Mongolia	NA	NA	Wheat	NA	NA	NA	NA	NA	Rural	15.7134	167.79	X.X	X	IV1	480	44.4132	84.3028	April
FXSX26	70	Female	Mongolia	NA	NA	Wheat	NA	NA	NA	NA	NA	Rural	15.7134	167.79	X.X	X	IV1	480	44.4132	84.3028	April
FXSX27	10	Female	Mongolia	NA	NA	Wheat	NA	NA	NA	NA	NA	Rural	15.7134	167.79	X.X	X	IV1	480	44.4132	84.3028	April
FXSX28	29	Female	Han	NA	NA	Wheat	NA	NA	NA	NA	NA	Rural	15.7134	167.79	X.X	X	IV1	480	44.4132	84.3028	April
[truncated: 681 more rows]
