# Supplementary material for: Chinese gut microbiota and its associations with staple food type, ethnicity, and urbanization
Source: NPJ Biofilms Microbiomes. 2021 Sep 6;7:71. doi: 10.1038/s41522-021-00245-0 (PMC8421333; doi:10.1038/s41522-021-00245-0)
Supplement: Supplementary file 3 — Supplementary Data 2 [file 41522_2021_245_MOESM3_ESM.xls]

## Sheet: Supplementary Data 2
Supplementary Data 2. Core microbiota of healthy individuals from the Guangdong Gut Microbiome Project. Each sequence was classified to the lowest possible taxonomic rank (assignment confidence ≥ 80%) using the RDP Classifier v2.12, and collapsed at the genus level. Genera observed in more than 90% of samples with average relative abundances greater than 0.1% are shown.
Taxonomy	G440104016	G440104058	G440104063	G440104066	G440104068	G440104069	G440104080	G440104089	G440104095	G440104096	G440104099	G440104100	G440104104	G440104113	G440104118	G440104120	G440104121	G440104125	G440104127	G440104131	G440104134	G440104138	G440104142	G440104146	G440104148	G440104150	G440104159	G440104160	G440104161	G440104162	G440104163	G440104164	G440104170	G440104171	G440104175	G440104176	G440104179	G440104183	G440104186	G440104188	G440104192	G440104199	G440104200	G440104201	G440104207	G440104210	G440104226	G440104229	G440104230
Acinetobacter	0.000211	6.14e-05	0.000396	0.000228	0.000141	9.67e-05	0.00058	3.47e-05	1.32e-05	0	8.71e-05	0.00108178	0	0.000521	0.00199497	0.00319489	0.00442019	0.0018802	0.000607	0.00189418	0.000249	0.00426868	0.000186	0.00137908	0.00268888	0.00247832	0.000495	0.00208627	0.000156	0.00149941	0.00128903	0.000236	0.107138	0.00306483	0.000498	0.00185192	0.00123201	0.00183694	0.000288	0.000504	0.000544	0.000624	0.000926	0.000919	0.000584	0.0013276	0.00105798	0.000535	0.000206
Agathobaculum	0.000199	0.00128866	0.00220513	0.000114	0.00358625	0.00043	0.00182029	0.00067	0.00428189	0.00193523	0.000311	0.000744	0.00552486	0.010937	0.00381646	0	0.00120055	0.00725222	0.00672805	0.00343521	0.00290674	0.0113341	0.000227	0.00336496	0.000211	0.00184285	0.000495	0.000123	0.000284	0.00283817	0.00107858	0.00159208	0.00073	0.00206543	0.000843	0.0342423	0.00028	0.00692384	0.00435515	0.000437	0.00023	0.000197	7.41e-05	0.00027	0.00167883	0.00521882	0.0155523	5.35e-05	0.000177
Akkermansia	0.000355	0.000322	0.00152663	0.122257	0.00124229	0.0947913	0.00102886	0.0214239	0.000264	0.000968	0.000236	0.00240019	0.0303867	0.000391	0.00824009	0.0191693	0.00103684	0.000672	0.00414812	0.00118788	0.000374	0.000883	0.663132	0.000993	0.000633	0.00127093	0.000643	0.0986685	0.000142	0.000696	0.000631	0.000354	0.0158551	0.00146579	0.000383	0.00123461	0.00112001	0.00190759	0.0018078	0.368069	0.0910346	0.000591	0.000926	0.00902312	0.000438	0.00906427	0.0199958	0.0155748	0.00274061
Alistipes	0.0047542	0.000368	0.00124392	0.0134304	0.00194548	0.00368674	0.00095	0.0462566	0.00368902	0.0111437	0.00365763	0.00263683	0.0138122	0.00850658	0.0145719	0.00319489	0.000819	0.00100725	0.00338932	0.0080583	0.0588822	0.00524999	0.0110378	0.000441	0.00506142	0.00505195	0.126311	0.00576793	0.0454274	0.00514084	0.0153632	0.0231735	0.00145947	0.0159904	0.00046	0.00286866	0.00168001	0.00332062	0.0113809	0.00893877	0.0445657	0.00840999	0.000963	0.000554	0.000219	0.00151071	0.0532691	0.00149861	0.0268168
Anaerostipes	7.76e-05	0.0030529	0.000226	0.000537	0.000281	0	0.000264	0.000855	0.0217125	8.06e-05	0.000236	6.76e-05	0	0.00238705	0.000347	0.00319489	0.000655	0.000604	0.0358155	0.00160524	0.00083	0.0036799	0.000186	0.00893645	0.00769758	0.00622756	0.00103899	0.0332577	0.000583	0.00519439	2.63e-05	0.000943	0.00285259	0.0150576	0.0129561	0.206616	0	7.07e-05	0.000164	0.000504	0.00667127	0.0108081	0.0538427	0.0010536	0.000438	0.0253617	0.000159	5.35e-05	0.000324
Anaerotignum	0.000299	0.000384	0.000113	9.77e-05	0.000281	0.000215	0.0025062	0.00688707	0.00429507	8.06e-05	0.00245086	0.000101	0	0.000911	0.000434	0.00319489	5.46e-05	0	0.000354	0.00452678	0	0.00122663	0.000186	0.000165	0.000105	0.00158866	0.00094	0.000245	0.00133694	0.000107	0.000658	0.000118	0.00199018	0.00239856	0	0	5.6e-05	7.07e-05	0.000329	0.000706	0.000586	6.57e-05	0	1.35e-05	0.000292	9.16e-05	0.000476	0	0.00114929
Bacteroides	0.700574	0.812233	0.0345471	0.445497	0.123901	0.0740681	0.143961	0.551705	0.876339	1.06918	1.04806	0.0205875	0.237569	0.157198	0.0598491	0.325879	0.113342	0.0163846	0.0731485	0.0777257	0.223819	0.0590256	0.114566	0.0741395	0.0520905	0.139326	0.668068	0.0900166	0.471043	0.148174	0.0692395	0.251902	0.102295	0.183756	0.268936	0.329605	0.0293442	0.0235269	0.0786392	0.033806	0.101428	0.53157	0.196658	0.0171683	0.296642	0.0481597	0.0912241	0.0852066	0.814139
Bifidobacterium	0.00236048	0.0077473	0.026292	0.00675588	0.0225254	0.000978	0.00923337	0.000127	0.00138338	4.84e-05	0.000398	0.0378621	0.0110497	0.0101992	0.00485732	0.00638978	0.00436562	0.00859522	0.127175	0.0040452	0.00606262	0.0236495	0.000681	0.151203	0.00848843	0.0626887	0.0042549	0.00484752	0.0124307	0.038824	0.000184	0.00117932	0.00285259	0.00686255	0.0153711	3.63e-05	0.00313603	0.0106684	0.00267061	0.0053767	0.00303239	0.0644547	0.0476543	0.165145	0.0539416	0.00146493	0.000264	0.0744487	0.0020923
Blautia	0.000587	0.00092	0.0519055	0.00530703	0.00292994	0.000623	0.00786155	0.00145599	0.00172593	0.0028706	0.000336	0.00895845	0	0.0314222	0.0149189	0.00319489	0.0111323	0.0203465	0.0776507	0.0468409	0.00627024	0.0819881	0.000805	0.00744704	0.0356409	0.00854701	0.0062834	0.0148494	0.00332812	0.0556924	0.0011575	0.00459933	0.00942019	0.0265841	0.00141828	0.0117288	0.00840007	0.00748905	0.0135996	0.00443578	0.00215405	0.0119908	0.0274957	0.116571	0.0280292	0.0529207	0.00534279	0.00792122	0.00253433
Bradyrhizobium	0.00168447	0.00066	0.00367522	0.000733	0.00438319	0.000118	0.00630507	0.000948	0.000988	0.000194	0.000547	0.00571313	0.00276243	0.00134543	0.00173476	0.00958466	0.00452933	0.00966962	0.0132032	0.00966354	0.000955	0.0302733	0.000557	0.00739188	0.0228291	0.013027	0.00138532	0.00957231	0.000327	0.00508729	0.000526	0.00171001	0.0270001	0.0349124	0.00203158	0.0128545	0.00924007	0.00918468	0.00320473	0.00248673	0.00046	0.0338042	0.037575	0.00413335	0.0029927	0.013276	0.0021424	0.021034	0.00150292
Brucella	2.22e-05	6.14e-05	0.000848	8.14e-05	0.000492	3.22e-05	0.00102886	2.31e-05	0.000105	0	3.73e-05	0.000439	0	0.000304	0.000347	0	0.00163711	0.00208165	0.00409753	0.00154103	0.00112117	0.00250233	0.000165	0.00187555	0.00332156	0.00206526	0.000396	0.00380438	0.000185	0.00187426	0.000237	0.000531	0.00225554	0.00439736	0.000345	0.00134355	0.00117601	0.00219019	0.000452	0.000538	0.000209	0.00279238	0.00303861	0.000162	0.000219	0.00169383	0.00037	0.00139156	0.000147
Butyricimonas	0.0035795	7.67e-05	0.000226	0.0047047	0.000141	0.000441	7.91e-05	0.00769595	6.59e-05	0.000548	0.00724061	0.000473	0.00276243	4.34e-05	0.00130107	0	5.46e-05	0.000134	0.000202	0.000482	8.3e-05	0.000245	0.00189808	0	0.000211	0.000159	0.0026222	0.000798	0.00806429	0	0.000763	0	0.000332	0	0.000115	0.000145	0.000112	0.000141	0.00217758	0.0015458	0.00190309	9.86e-05	0.000371	0.000122	7.3e-05	4.58e-05	0.000238	0.000482	0.00194495
Clostridium sensu stricto	7.76e-05	0.000261	0.00130046	0.00026	0.00135949	0.000462	0.0285971	0.000578	9.22e-05	0.000258	0.000274	0.16345	0	0.00138883	0.0148322	0.00319489	0.00180082	0.0325678	0.000354	0.000321	0.000291	0.000491	4.13e-05	0.00419241	0.00416513	0.0159502	0.000247	0.000123	0.00074	0.000268	0.00121011	0.00176897	0.00769537	0.0008	0.00268323	0.000908	0.00196002	0.026141	0.00279387	0.00110895	4.18e-05	0.000361	7.41e-05	0.000621	0.000584	9.16e-05	0.0131983	0.000375	0.000265
Coprococcus	5.54e-05	4.6e-05	0.000339	3.26e-05	0.000422	0	0.00029	0.00240354	2.64e-05	0.0218198	0.000112	0.000372	0.00552486	8.68e-05	0.000694	0.00638978	0.000273	0.000806	5.06e-05	0.00163734	0.0122498	0.000196	4.13e-05	0.000221	0.000264	0.00251009	0.000198	0.000184	0.000811	0.000214	0.000237	0.0018869	0.000597	0.000466	7.67e-05	0.000182	0.000112	0.00536951	0.0265007	0.00450299	0.0141163	0.00023	7.41e-05	0.000297	0.000438	0.00260941	0.000846	0.000268	2.95e-05
Dialister	0.000299	0.0152491	0.00226168	0.0676239	0.296135	0.000505	0.0162771	0.000243	0.000356	0.000145	0.00447873	0.00267063	0.0331492	0.000174	0.00052	0.0127796	0.000709	0.000873	0.00136584	0.00121998	0.0051906	0.00892989	0.000206	0.00115843	0.00369062	0.000699	9.9e-05	0.000675	0.0268241	0.00091	0.000421	0.000649	0.000133	0.00572989	0.0018016	0.0014888	0.000392	0.00240215	0.000904	0.000336	0.00213313	0.00469777	0.00707774	0.00023	0.000365	0.000687	0.00349132	0.000749	0.00111982
Dorea	6.65e-05	3.07e-05	0	0.000521	0.00311745	0.000236	0.00395716	0.000289	0.00029	0.000306	0.000572	0.00439471	0	0.0454407	0.00199497	0.00319489	0.00638472	0.0192049	0.0111797	0.00683832	0.000498	0.0181051	0.000268	0.0225618	0.0188749	0.0143933	0.000297	0.00564521	0.00163561	0.000107	0.00157841	0.00235863	0.00464376	0.00966087	0.00226158	3.63e-05	0.000504	0.00671188	0.00102716	0.00299079	0.000418	0.00023	0	0.00753728	0	0.0272844	0.00253915	0	0.00159132
Enterocloster	0.000332	0.00217845	0.000622	0.000195	0	0.000527	0.000106	0.000254	9.22e-05	1.61e-05	0.000821	0.000237	0	0.00013	8.67e-05	0	0.000873	6.72e-05	0.00106232	0.000128	0	0.0108434	0.000371	0.00193071	5.27e-05	0.000159	0	0.000123	0.00037	0.00979972	0.000105	0	0.00132679	6.66e-05	3.83e-05	0.00715349	5.6e-05	0	4.11e-05	0.000202	8.37e-05	6.57e-05	0.000408	2.7e-05	0.000876	0.00732467	7.93e-05	0.0260116	0.000766
Escherichia	0.000986	0.00171821	0.431754	0.00205118	0.0729203	0.00207447	0.27402	0.022799	0.000356	0.00206425	0.0219582	0.0225483	0.0718232	0.00112842	0.00164802	0.0383387	0.0010914	0.00933387	0.00288345	0.00436625	0.00311436	0.0153084	0.156138	0.00215137	0.216218	0.0136943	0.000792	0.216604	0.106045	0.00621184	0.000368	0.00153311	0.010548	0.0111267	0.000997	0.00424852	0.213642	0.00381518	0.00316365	0.00144499	0.00163122	0.0315375	0.0343511	0.000797	0.0131387	0.00155649	0.000979	0.408317	0.00200389
Faecalibacillus	8.87e-05	0.000184	0.000339	0.0032884	0.00342217	0.00122533	0.0185986	0.000451	0.0129379	0.000597	0.00245086	0.0098712	0.00552486	0.122911	0.0510018	0.0159744	0.000327	0.188289	0.0410259	0.0144151	0.00278216	0.000245	0.00033	0.0372904	0.0309485	0.192991	0.0149416	0.29441	0.00253165	0.0507122	0.00176256	0.000118	0.05473	0.0119262	0.016636	0.000182	0.00246402	0.00727709	0.00562883	0.0158949	0.031746	0.000263	7.41e-05	0.0319727	0.0629197	0.272569	0.0182501	0.000428	0.0591148
Faecalibacterium	0.0487499	0.0159395	0.0464774	0.0155955	0.0402456	0.756041	0.120957	0.0311305	0.118536	0.161544	0.0104255	0.11095	0.0745856	0.277245	0.217018	0.0926518	0.510723	0.0663443	0.00667746	0.0337742	0.28403	0.00574064	0.00453889	0.178343	0.0225128	0.0189051	0.0531862	0.0064429	0.138885	0.00230267	0.235314	0.0753582	0.0197691	0.0109934	0.17027	0.01024	0.0171361	0.0609722	0.133448	0.0700316	0.0486647	0.00716163	0.00211221	0.170035	0.00109489	0.0305805	0.0824164	0.00267609	0.0784759
Flavonifractor	0.0156146	0.0128406	0.00921633	0.000505	0	0.000548	0.000422	0.00119021	0.000632	0.000419	0.000908	0.000237	0	0.000434	0.000867	0	0.000437	6.72e-05	0	0.00539361	0.000872	0	0.00299154	0.000662	5.27e-05	0.000286	0.000346	0.00165675	0.000583	0.00905002	0.000158	0.000884	0.00835876	0.00326471	0.00509813	0.0014888	5.6e-05	0.000141	0.00143802	0.000638	0.000418	0.0065046	0.00285333	8.1e-05	0.00591241	9.16e-05	0.000106	0.000107	0.00147345
Fusobacterium	0.0157476	0.0112451	0.00214859	0.0661099	0.00836791	0.000559	0.000871	0.0324594	0.0255991	9.68e-05	0.0415277	0.000507	0.00828729	0.000217	0.000347	0.0127796	0.000109	0.000269	0.00182113	0.000482	8.3e-05	0.000196	0.000619	0.0421999	0.000685	0.0114384	0.000346	0.00325213	9.96e-05	0.000107	2.63e-05	0.000354	0.000332	0.000466	0.000153	0.000109	5.6e-05	7.07e-05	0.00037	0.00047	0.000125	0.0138305	0.042837	0.000675	7.3e-05	0.000687	0.000291	0.0044423	0.00150292
Gemmiger	0.0393524	0.000107	5.65e-05	8.14e-05	0.00337529	2.15e-05	0.0109745	0.00981061	0.00584973	0.00341891	9.95e-05	0.0206213	0.00552486	0.00577232	0.00797988	0	0.00136426	0.000269	0.00111291	0.000674	0	0.000147	0.00693212	0.000883	0.000685	0.000985	0.00247378	0	0.000668	5.36e-05	5.26e-05	0.198066	0	0.000333	0.00900797	0.000399	0.000112	0.0150487	0.0226386	0.00746018	0.010352	0.000263	7.41e-05	0.000176	0	0.00457792	0.00256559	0.000161	0.00215124
Haemophilus	0.000111	0.00289948	0.000565	4.88e-05	0.00560204	4.3e-05	0.0104205	0.00015	0.00606053	1.61e-05	0.000162	0.000338	0.0165746	0.00203984	0.000347	0	0.0006	0.000537	0.00146702	0.000257	0	0.00176635	4.13e-05	0.00011	0.000527	0.000191	0.000297	0.000307	2.84e-05	0.000268	0.000132	0.000354	0.000199	0.000133	0.0302438	0.00127093	0.00694406	0.00105977	0.0050947	0.00037	4.18e-05	0.00499343	0.00385385	0.000122	0.00277372	4.58e-05	0.00153407	0.000268	5.89e-05
Herbaspirillum	6.65e-05	9.2e-05	0.00017	3.26e-05	0.000422	2.15e-05	0.000369	1.16e-05	0.00345187	4.84e-05	0.0194825	0.000473	0	0.000694	0.00190823	0	0.000873	0.00127585	0.0432011	0.00423783	0.00112117	0.00299298	0.000475	0.00182039	0.0159751	0.0032091	0.000346	0.00625882	2.84e-05	0.00107101	0.00113119	0.000767	0.00212286	0.0137917	0.000997	0.00486583	0.000784	0.00211954	0.000904	0.000605	0.000544	0.00344941	0.00689246	0.000122	0.00109489	0.000183	0.000317	0.00235496	0.000147
Holdemanella	3.32e-05	6.14e-05	5.65e-05	9.77e-05	0.00801631	1.07e-05	0.000158	0.000139	0.0153358	0.0025158	0.000597	0.000406	0.00276243	4.34e-05	0.0180415	0.00638978	0.000164	0.0476766	0.000354	3.21e-05	0	4.91e-05	0.000165	5.52e-05	0.000211	9.53e-05	0	0.00043	0.0155881	0.0417158	0	0.000118	0.000133	0.0002	0.000153	0.00029	0.000224	0.00332062	0.0488106	0.00416695	0.00286509	3.29e-05	0	5.4e-05	0.000219	0.000229	0.0154465	0.000107	0
Klebsiella	0.000222	0.00642796	0.0128916	0.000619	0.00457071	0.00557849	0.00643698	0.000601	2.64e-05	0.00169333	0.000423	0.00885704	0.00552486	0.000304	0.00216845	0	0.000437	0.000739	0.000911	0.000706	0.00942613	0.0124626	8.25e-05	0.0617829	0.000316	0.00768913	4.95e-05	6.14e-05	0.00054	0.00214202	5.26e-05	0.0148594	0.000332	0.0004	0.0789252	0.00108936	0.290418	0.000424	0.129586	0.00084	0.000146	0.0297635	0.0205662	9.46e-05	0.000292	0.000458	0.000899	0.00235496	8.84e-05
Lachnospira	4.43e-05	3.07e-05	0.000226	0	0.000656	3.22e-05	0.000976	0.00292354	0.000224	0.000629	0.000187	0.000372	0	0.0154941	0.00884726	0.00319489	0.021337	0.000672	5.06e-05	0.000321	0.00298979	0.00294392	2.06e-05	0.000441	0.00622133	0.00165221	0.00123689	0.000123	0.00209074	0.000107	0	0	0.00106143	0.0029982	0.0114995	0.000363	0.000784	0.000141	0.00147911	0.000605	0.000335	3.29e-05	7.41e-05	6.75e-05	0	0.00581395	0.00227465	0	2.95e-05
Lachnospiracea incertae sedis	0.00657166	0.000782	0.0274228	0.0180211	0.00609427	0.000387	0.0201024	0.00269243	0.00438729	0.000742	0.00108236	0.00216355	0.00276243	0.00616293	0.00208171	0.00958466	0.00136426	0.00604351	0.0072845	0.00250417	0.00137032	0.0859134	0.00033	0.0287401	0.00390151	0.00692657	0.000792	0.00490888	0.000185	0.012263	0.00121011	0.00477623	0.00119411	0.00106603	0.00521312	0.0313374	0.00235202	0.00134238	0.000247	0.000907	0.000606	0.0181669	0.0485807	0.00391722	0.0213869	0.00311298	0.000317	0.0114536	0.00795662
Mediterraneibacter	2.22e-05	0	0.00113084	4.88e-05	0.0207908	0.00014	0.0101831	0.000543	0.00346504	0.000581	0.000585	0.00250161	0.00276243	0.00460049	0.0013878	0	0.0114598	0.0306876	0.0057669	0.00452678	0.000249	0.00363083	0.000186	0.000441	0.00179259	0.00362215	0.000841	0.0104927	0.000455	0.00176716	0.000237	0.000177	0.00942019	0.00153241	0.00318154	3.63e-05	0.000392	0.00141303	0.00110933	0.00178103	0.00023	9.86e-05	3.71e-05	4.05e-05	0.00313869	0.00123604	0.00446995	0.000268	0
Megamonas	0.000344	0.000153	0.00135701	0.011135	0.105572	0.00484759	0.000686	0.000289	0.000264	4.84e-05	0.000137	0.0055441	0.0110497	0.000347	8.67e-05	0.0127796	0.00654843	0.000403	0.00445164	0.00189418	0.000997	0.000294	0.000289	0.0340909	0.000369	0.000318	0.000247	0.00043	0.00292988	0.00872871	0.000158	0.000295	0.000597	0.0006	0.000115	0.000436	0.000672	0.000777	0.000247	0.000235	4.18e-05	0.000887	0.000667	0.0119138	0.000584	0.000549	0.000952	0.000482	0.000855
Megasphaera	0.000188	0.000107	0.105111	0.0320701	0.0438085	0.0164775	0.0151955	4.62e-05	0.000132	9.68e-05	0.000386	0.0086542	0.00828729	8.68e-05	0.00026	0.00638978	5.46e-05	0.00228311	0.000304	0.000353	0.00776514	0.000343	0.000186	0.000331	0.000105	0.000159	4.95e-05	0.000859	0.0650263	0.00139231	5.26e-05	5.9e-05	6.63e-05	0.000333	0.00130328	0.0267984	0.000168	7.07e-05	0.000247	6.72e-05	0.000188	9.86e-05	0.000889	9.46e-05	0.00073	0.000412	0.000423	0.0389638	0.000118
Parabacteroides	0.03728	0.02855	0.00197897	0.0466237	0.00140637	0.00197773	0.00672717	0.0137279	0.0239786	0.0153851	0.0816123	0.00114939	0.0110497	0.00208324	0.00130107	0.00958466	0.000819	0.000537	0.000708	0.00751252	0.00506602	0.00171729	0.00365174	0.0033098	0.00158169	0.00616401	0.0103899	0.00227036	0.0110653	0.0112991	0.000737	0.00259449	0.00165848	0.00153241	0.000537	0.00261447	0.000392	0.00183694	0.00115042	0.00315881	0.00700588	0.00456636	0.00318684	0.000243	0.019562	0.00201428	0.00547503	0.000696	0.00937113
Parasutterella	0.000166	3.07e-05	0.000113	0.000863	4.69e-05	2.15e-05	0.000132	0.00120177	1.32e-05	6.45e-05	9.95e-05	0.000101	0	0	8.67e-05	0	0.000164	0.000134	0.000152	0.000321	0.000498	0.000196	2.06e-05	5.52e-05	0.000316	0.000127	0.000495	0.000123	9.96e-05	0.000107	2.63e-05	0.00100242	0.000398	0.0002	3.83e-05	0.000799	0.000112	0.000353	0.000205	0.000235	0	0.000427	0.000259	1.35e-05	0	0.000137	0	0.000321	5.89e-05
Phascolarctobacterium	0.000931	0.00043	0.00288364	0.00564889	0.00133605	0.00220345	0.00443202	0.0764164	0.000553	0.00895046	0.0614083	0.00118319	0.0138122	0.00703095	0.000694	0.0223642	0.000819	0.000672	0.00166936	0.00417362	0.00240844	0.00235513	0.0048071	0.00121359	0.00173986	0.0191593	0.00321591	0.00134994	0.00506329	0.000696	0.000395	0.000708	0.00139313	0.00433073	0.00172493	0.00163405	0.000896	0.00120107	0.00217758	0.000773	4.18e-05	0.0173127	0.0186393	0.000297	0.000657	0.00137338	0.000793	0.00171269	0.00350681
Phenylobacterium	0.000598	0.000384	0.00135701	0.000505	0.00271898	0.000107	0.00480135	0.000277	0.000382	0.000145	0.000435	0.00158886	0.00276243	0.000608	0.00052	0.00319489	0.00316507	0.00376041	0.0135573	0.00715937	0.000332	0.0173691	0.000206	0.00336496	0.0170296	0.00679948	0.000841	0.00521568	0.000228	0.00562279	0.000658	0.00059	0.00961921	0.0232527	0.00199325	0.00697193	0.00688805	0.00423908	0.00221866	0.00107534	0.000272	0.0146518	0.0204551	0.00156689	0.0020438	0.00901849	0.00177211	0.0135945	0.000825
Prevotella	0.00125227	0.00127332	0.00650232	0.0255258	0.0598645	0.0010641	0.00295468	0.0850252	0.00102765	0.000951	0.00148047	0.00466516	0.10221	0.00212664	0.110591	0.118211	0.00261937	0.00517056	0.00910562	0.00908566	0.00141184	0.00417055	0.000289	0.00215137	0.00880477	0.00565564	0.00301801	0.00570657	0.000441	0.00155296	0.00102596	0.0020638	0.00364867	0.00806183	0.00256823	0.00962272	0.00196002	0.142292	0.061383	0.0127697	0.0346739	0.0107096	0.0135626	0.000973	0.00248175	0.00407435	0.00571308	0.00556626	0.00265221
Ralstonia	0.00593998	0.00219379	0.0223906	0.00571401	0.0181891	0.00125758	0.0326597	0.00361687	0.00504605	0.00130628	0.00258771	0.0232582	0.00276243	0.00828957	0.0189956	0.0127796	0.0445839	0.0567419	0.129806	0.0617696	0.00888631	0.163682	0.00154735	0.0419241	0.154373	0.0612589	0.0105383	0.0955391	0.00265965	0.0480347	0.00715545	0.0102011	0.107072	0.373443	0.0205842	0.129562	0.0705046	0.068108	0.0401413	0.0177095	0.00294874	0.171781	0.169199	0.00737519	0.00452555	0.0728346	0.0230375	0.12492	0.00928273
Romboutsia	0.000344	0.000767	0.0698292	0.00460702	0.0101259	0.00326755	0.103176	0.00166399	0.000751	0.00158044	0.000299	0.0903621	0.019337	0.00868018	0.0121433	0.00638978	0.0892769	0.00114155	0.0633853	0.00609991	0.00577195	0.10657	0.000309	0.065534	0.00105446	0.068249	0.00885612	0.0039271	0.00638601	0.00524794	0.0436956	0.0267704	0.0903543	0.0147245	0.0150261	0.0660155	0.0508484	0.384414	0.0124081	0.0109886	0.000481	0.00246386	0.00455792	0.001756	0.0130657	0.00114448	0.0208157	0.00545922	0.00138504
Roseburia	0.000344	0.0798509	0.012835	0.021049	0.0226894	0.00296659	0.00889041	0.0031662	0.00417649	0.00895046	0.00430455	0.0131503	0.0276243	0.116879	0.0144852	0.0383387	0.000764	0.000336	0.00556455	0.0172724	0.0105888	0.0025514	0.000578	0.00408208	0.00058	0.014012	0.00099	0.00153403	0.00702603	0.0540323	0.0335148	0.0140928	0.0043784	0.00393097	0.0330037	0.00174298	0.00084	0.00536951	0.0115453	0.00984609	0.00449631	0.00118265	0.00455792	0.00235033	0.100803	0.0108039	0.00550148	0.000749	0.00869335
Ruminococcus	0.00124119	7.67e-05	0	0.00345119	0.000117	0.00043	7.91e-05	0.00131733	0.00196308	0.000758	3.73e-05	0.00179169	0.00552486	0.00234365	0.0161332	0	0.00190996	0.000336	0.000253	0.0281559	0.0372062	0.000147	0.000144	0	0.000158	0.00413053	0.0170196	6.14e-05	0.0191296	0.00112456	0.00128903	0.00483519	0.000199	0	0	0.000109	0.000168	0.00395648	0.0245285	0.00117615	0.000335	9.86e-05	0.00200104	4.05e-05	0.000146	9.16e-05	0.00261849	5.35e-05	2.95e-05
Ruthenibacterium	0.000111	0.00917403	0.00548456	0.00385818	2.34e-05	0.000172	7.91e-05	0.00161777	2.64e-05	0.000161	0.000435	0.000575	0	0.00013	0.000781	0.00638978	0.000218	6.72e-05	0.00748685	0.012553	0.000332	0.000294	0.0131009	0.000386	0.0029525	0.000159	0.000792	0.000859	9.96e-05	0	0.00123642	0.000118	0.00961921	0.00493037	0.00092	0.0035949	0	0.000141	0.000575	0.00117615	0.000544	6.57e-05	7.41e-05	2.7e-05	0.000146	0.000275	0.000185	0.00117748	0.00288796
Sediminibacterium	0.000288	0.000199	0.00180934	0.000521	0.00131261	4.3e-05	0.00182029	0.000231	0.000474	9.68e-05	0.000323	0.000913	0.0220994	0.000477	0	0.00319489	0.0031105	0.00376041	0.00546338	0.00414152	0.000332	0.00912615	0.00033	0.00259267	0.00732852	0.00349506	0.00094	0.00233172	5.69e-05	0.00342722	0.000184	0.000354	0.00590421	0.00746219	0.000958	0.00475689	0.00548804	0.0026141	0.00295822	0.00262114	0.000146	0.0127464	0.0168977	0.000513	0.00131387	0.00233474	0.002354	0.0329694	0.000766
Streptococcus	0.000155	7.67e-05	0.0151532	0.000716	0.0122589	0.00299884	0.0521553	0.00293509	0.0203028	0.000597	0.0115327	0.00581454	0.019337	0.00329847	0.00607164	0.0127796	0.000655	0.153304	0.0243828	0.0047194	0.00660244	0.0191845	0.00185682	0.0200243	0.0596826	0.145458	0.00944983	0.00153403	0.0011236	0.0208847	0.000316	0.00212277	0.00199018	0.00486375	0.049678	0.00642725	0.00196002	0.0244454	0.00788857	0.00292358	0.00539557	0.0332129	0.0337212	0.301424	0.308759	0.00366233	0.08969	0.000749	0.00235752
Turicibacter	1.11e-05	0.000736	5.65e-05	0.00115583	0.00068	0	0.00461668	0	0	0.000145	1.24e-05	0.0146716	0.00552486	0.000174	0.000173	0	0.000218	0.0397529	0.0118879	0.000193	0.000208	4.91e-05	0	0.00408208	0.000158	0.00482954	0	6.14e-05	0	0.000214	0.0005	0.000236	0.00451108	0.000133	0.00122662	0.00130724	0.000168	7.07e-05	4.11e-05	0.00117615	2.09e-05	3.29e-05	3.71e-05	0.000122	0	4.58e-05	0.000212	5.35e-05	2.95e-05
Veillonella	0.000188	0.0418047	0.00655886	0.000309	0.00686778	0.000408	0.00121353	6.93e-05	0.00159418	0.000161	0.002737	0.000575	0.00552486	0.00026	0.00104085	0.00638978	0.000273	0.000537	0.00177054	0.00105946	4.15e-05	0.00304205	0.000124	0.0156112	0.000369	0.000254	0.000247	0.00043	0.000484	0.000161	0.000132	0.000413	0.000597	0.0039976	0.0599509	0.0059915	0.000952	0.000848	0.00102716	0.000202	0.000293	0.0154731	0.0359075	0.000824	0.0688321	0.000183	0.00037	0.000749	0.000147
Other	0.107474	0.163075	0.0863972	0.0613722	0.075616	0.0178657	0.0610457	0.0616479	-0.173266	-0.323361	-0.33757	0.393969	0.20442	0.138753	0.372453	0.159744	0.141226	0.256713	0.246964	0.590696	0.285733	0.274621	0.00515675	0.158926	0.277326	0.120102	0.0434885	0.0620331	0.0367662	0.433277	0.573775	0.343178	0.361216	0.176694	0.167779	0.0634007	0.263818	0.154162	0.327004	0.392163	0.5758	-0.0727987	0.135924	0.138465	-0.0235044	0.371772	0.499976	0.103243	-0.0535142
[truncated: 206 more columns]
