# Supplementary material for: Chinese gut microbiota and its associations with staple food type, ethnicity, and urbanization
Source: NPJ Biofilms Microbiomes. 2021 Sep 6;7:71. doi: 10.1038/s41522-021-00245-0 (PMC8421333; doi:10.1038/s41522-021-00245-0)
Supplement: Supplementary file 4 — Supplementary Data 3 [file 41522_2021_245_MOESM4_ESM.xlsx]

## Sheet: Supplementary Data 3
Supplementary Data 3. Covariates associated with microbiota alpha diversity as estimated by multiple linear regression.
Predictor variable	n (%)	Shannon Index				Faith’s PD				Observed ZOTUs
		Univariable F-Model	R2	Pr(>F)	Pr1(>F)	Univariable F-Model	R2	Pr(>F)	Pr1(>F)	Univariable F-Model	R2	Pr(>F)	Pr1(>F)
Ethnicity (Ref: Han)	2237 (98.72%)	3.81	0.06	5.67e-10	Bai: 0.007	3.97	0.059	1.24e-10	-	4.3	0.0652	5.65e-12	Bai: 2e-16
					Tibetan: 2.56e-5				-				-
					Uygur: 5.64e-5				Uygur: 4.85e-7				-
Staple Food Type (Ref: Rice)	1243 (54.85%)				-				Rice & Wheat: 2.60e-2				-
Urbanizaition (Ref: Urban)	2266 (100%)				-				-				Pastoral: 7.60e-3
Geographical Zone (Ref: II1)	2266 (100%)				II4: 4.60e-3				II4: 4.93e-3				II4: 1.12e-3
					-				IV1: 2.20e-2				III2: 1.33E-4
					-				-				IV1: 1.33e-4
Altitude	2266 (100%)				-				-				-
Sampling Month (Ref: April)	2266 (100%)				-				July: 1.34e-2				July: 7.60e-3
